# Supplementary material for: EFTUD2 Regulates Cortical Morphogenesis via Modulation of Caspase‐3 and Aifm1 Splicing Pathways
Source: Adv Sci (Weinh). 2025 May 31;12(32):e04200. doi: 10.1002/advs.202504200 (PMC12407278; doi:10.1002/advs.202504200)
Supplement: Supplementary file 2 — Supplemental Table 2 [file ADVS-12-e04200-s002.csv]

gene	log2FoldChange	FDR
Sema7a	-1.083014148	6.60E-29
Lyz2	2.083698084	3.08E-28
Usp43	-1.693130282	3.91E-27
Slc6a1	0.692542623	1.39E-26
Nuak1	-0.847905522	3.93E-25
Mpeg1	1.316714273	4.83E-25
Aff2	-1.071549711	4.99E-25
Satb2	-2.482878625	7.39E-25
Ablim1	-0.80686261	3.06E-24
Calb1	1.138893577	3.36E-24
Arhgap29	-0.896973184	7.78E-24
Mfge8	-0.995060849	1.16E-23
Pantr1	-1.052553261	1.30E-23
Pbx3	0.855818102	6.38E-23
Nfix	-2.088423988	8.77E-23
Akt3	-0.706175432	8.94E-23
Sst	0.943281661	2.08E-22
Olig1	-1.005408364	3.96E-22
Gfap	-1.495138823	4.47E-22
Gad1	0.979606301	1.67E-21
B3glct	-0.936600249	1.92E-21
Slitrk2	-1.024393109	2.21E-21
Grp	-2.492881736	2.51E-21
Arhgap28	-1.1901667	9.08E-21
Zbtb18	-2.185038458	9.67E-21
Fat3	-0.630580318	1.92E-20
Mmp17	-0.773553689	2.48E-20
Arhgef26	-1.055536618	2.66E-20
Pappa2	-1.654210605	3.50E-20
Rspo2	-1.638652336	3.95E-20
Fhod3	-0.82740879	4.37E-20
Gpm6a	-0.533521642	6.28E-20
Adgrl2	-0.606465958	6.66E-20
Erbb4	0.933721968	7.21E-20
Nrgn	-1.111941486	8.00E-20
Lhx6	0.706100572	1.40E-19
Nos1	-1.028435398	1.61E-19
Clmp	-0.676427862	1.69E-19
Plcxd2	-0.70208749	2.13E-19
Aqp4	-1.177352599	2.42E-19
Neb	1.367316955	2.79E-19
Opcml	-0.647208564	3.69E-19
Eml1	-0.816438458	2.54E-18
Cd24a	-0.606743977	2.75E-18
Fabp7	-0.678790005	2.90E-18
Kcnj2	-1.251718724	5.49E-18
Pcdh7	-0.765800778	1.21E-17
Dok4	-0.712838632	1.92E-17
Tspan18	-1.088933437	2.27E-17
Tmtc1	-0.719343538	3.01E-17
Rlbp1	-1.152338639	4.19E-17
Aldoc	-0.691189343	4.89E-17
Fgfr3	-1.059036012	6.96E-17
Rarb	0.953737377	9.45E-17
Cdkn1a	1.206247739	9.56E-17
Ryr1	-1.039241853	1.35E-16
Pla2g3	-1.971008742	2.05E-16
Dlx1	0.618224579	3.69E-16
Islr2	0.558849547	4.15E-16
Wwc1	-0.634526867	6.01E-16
Mlip	-1.444848216	7.87E-16
Nudt4	-0.564153731	8.21E-16
Rorb	-1.024045276	1.02E-15
Ube2ql1	-0.838595452	1.37E-15
Inhba	-1.373353416	1.54E-15
Bmpr1b	-1.141107082	2.28E-15
Neurl1a	0.788485442	2.51E-15
Tshz1	0.739089488	2.86E-15
Thsd7a	0.855324715	3.63E-15
Limch1	-0.716583911	3.74E-15
Fam210b	-0.734743874	4.80E-15
Akap5	0.807419381	4.84E-15
Ldb2	-0.667592222	6.01E-15
Bhlhe40	-1.318567552	6.71E-15
Grik1	0.941781859	8.02E-15
Nxph1	0.968479942	1.20E-14
Camk2a	0.669591853	1.30E-14
Adamts20	-1.255342603	1.31E-14
Hs6st2	-0.621143815	1.31E-14
Slc32a1	0.873972144	1.31E-14
Rbm24	-0.937955562	1.38E-14
Ddah2	-0.669838615	1.52E-14
Crlf1	-2.041392058	1.54E-14
Spock1	-0.591739412	2.48E-14
Gabrg3	0.737720289	2.76E-14
Klhl25	-0.907454802	3.01E-14
Ripor2	0.814687104	4.22E-14
Ntsr1	-1.047335441	4.26E-14
Akap7	-0.763200117	4.41E-14
Nrxn3	0.654201894	4.41E-14
Cacna2d1	-0.639134783	5.48E-14
Cacna2d2	0.811494756	5.79E-14
Drd2	1.019823822	6.97E-14
Eda2r	2.118641191	9.91E-14
Igsf8	-0.595265017	1.11E-13
Adamts2	-1.068531387	1.13E-13
Satb1	-0.839149899	1.43E-13
Nfib	-0.791276311	1.44E-13
Dab1	-0.735275672	1.72E-13
Frem2	-0.863830385	1.95E-13
Gpm6b	-0.460732647	2.09E-13
Fat4	-0.721781436	2.37E-13
Id2	-0.82716466	2.67E-13
Ephb6	-0.808264472	3.10E-13
Trpv6	-1.23343963	4.33E-13
Atp8a1	-0.568358961	4.63E-13
Rftn1	1.075042487	5.55E-13
Grm2	-0.960506298	7.39E-13
Mmd2	-0.657588222	8.32E-13
Ctsd	0.549143325	9.72E-13
Jakmip1	-0.56262342	9.72E-13
Prex1	-0.545567761	9.94E-13
Paqr8	-0.693357746	1.26E-12
Rcan2	0.717103992	1.56E-12
Meg3	0.721029884	1.80E-12
Mturn	-0.492970246	1.98E-12
Cadm2	-0.580628509	2.03E-12
Nnat	0.640120756	2.16E-12
Auts2	-0.489970739	2.38E-12
Slc15a2	-1.039805907	2.72E-12
Enc1	-0.562016589	3.84E-12
Msx3	-5.119970983	3.99E-12
Epha3	-0.700080855	5.18E-12
Ngef	0.56593627	6.25E-12
Rbfox1	-0.541826004	6.58E-12
Inhbb	-1.417547575	6.76E-12
Dchs2	1.081769268	8.36E-12
Ptprk	-1.670883998	1.04E-11
Neurod6	-1.603926393	1.11E-11
Cyth3	-0.656968176	1.36E-11
Cdhr1	1.068961951	1.42E-11
Gpr17	-0.916649339	1.66E-11
Dlx5	0.693781925	1.67E-11
Cyp26b1	-0.837626584	2.04E-11
Slc6a11	-0.49358589	2.49E-11
Cbs	-0.905442832	2.60E-11
Osbpl6	-0.549837003	2.60E-11
Kcnt1	0.666260297	3.17E-11
Hivep2	-0.704967423	3.25E-11
Nr4a3	-0.929394208	3.38E-11
Slc26a7	-1.168900376	4.47E-11
Pla2g4e	-0.883833135	4.78E-11
Plekha7	0.729373729	5.74E-11
Gng4	0.595945008	5.76E-11
Tox2	0.869578011	6.72E-11
Nfe2l3	-0.962909084	8.12E-11
Il1rap	-0.990867904	1.17E-10
Acvr1	-0.720391686	1.24E-10
Syn2	0.516111317	1.58E-10
Htra1	-1.056925635	1.82E-10
Grm4	0.8287362	1.89E-10
Zfp618	0.671195756	1.92E-10
Cnr1	-0.512908489	1.93E-10
Gm14204	0.664232969	2.03E-10
Rxrg	0.798910902	2.18E-10
Sybu	-0.730950694	2.21E-10
Rasgrf2	-0.805417165	2.41E-10
C1qb	0.962866344	2.46E-10
Neurod1	-1.041549389	2.78E-10
Pik3r1	-0.551557638	2.80E-10
Shisal1	0.693728868	2.93E-10
Tmem74	-0.910183427	2.95E-10
Frmpd1	-1.298787827	3.04E-10
Cacng3	0.696614836	3.16E-10
Adarb2	0.679097541	3.28E-10
Kcnc2	0.845644898	4.33E-10
Dgkg	0.958401237	4.78E-10
Otx1	-1.379992788	4.80E-10
Pmepa1	-0.680415265	5.19E-10
Gad2	0.749076289	5.33E-10
Ndrg1	-0.842203104	5.56E-10
Cxxc4	-0.538192996	5.56E-10
Fzd9	-1.278117552	6.51E-10
Foxp2	0.653040658	7.30E-10
Slc16a7	-0.83273073	7.43E-10
Csf1r	0.760188188	7.43E-10
Trank1	0.546452054	7.44E-10
Mdga1	-0.587751192	7.56E-10
Piezo2	1.280852579	8.41E-10
Sh3d19	-0.573299278	9.49E-10
D430041D05Rik	-0.502335009	9.59E-10
C1qa	0.919517752	9.71E-10
Gria4	0.465775417	9.71E-10
Kcnip1	0.661123256	9.71E-10
Nlgn1	-0.535401679	9.71E-10
Lhfp	-0.652675808	9.90E-10
Cdk2ap1	-0.791803172	1.38E-09
Ptprm	0.586814696	1.55E-09
Cdh7	0.776490888	1.82E-09
Ablim3	0.470906117	1.89E-09
Scd1	-0.636189941	2.09E-09
Frmd4a	-0.464541153	2.14E-09
Lpl	-0.743504517	2.28E-09
Cdkn1b	-0.46255065	2.69E-09
C130071C03Rik	-0.489570406	3.52E-09
Ncald	-0.476639757	5.19E-09
Bhlhe22	-1.543712717	5.50E-09
Cnksr2	-0.484515862	5.70E-09
Plxna4	-0.528620615	5.70E-09
Rbms3	0.629469986	6.03E-09
Hspb3	-2.593376215	6.22E-09
Gramd1b	-0.51386392	6.39E-09
Rasgrf1	0.753467553	6.39E-09
Trim67	-0.57404763	7.04E-09
Otof	0.700999989	7.59E-09
Emx1	-1.431551109	1.01E-08
Kirrel	0.661354788	1.04E-08
Plec	-0.496756658	1.06E-08
Rab31	-0.493761517	1.24E-08
Sypl2	-2.410094267	1.26E-08
Insm1	-0.849361708	1.33E-08
Nckap1l	1.152306638	1.39E-08
Tmem200c	-1.224213658	1.39E-08
Ncan	-0.432483982	1.40E-08
Cdh10	-0.614034678	1.48E-08
Sned1	0.934780523	1.56E-08
Klhl13	0.545019816	1.61E-08
Glud1	-0.447727648	1.65E-08
Aff3	-0.574916313	1.74E-08
Cux1	-0.39445725	1.74E-08
Prdm12	1.921234304	1.90E-08
Myorg	-0.948999891	1.97E-08
Apcdd1	-0.501920433	2.20E-08
Syt4	-0.518171364	2.21E-08
Abcg1	0.718101444	2.24E-08
Nhsl1	-0.576456347	2.35E-08
1110002E22Rik	-1.51656849	2.41E-08
Fam174b	-0.681528295	2.56E-08
Slc8a1	-0.512235247	2.61E-08
Nr2f1	-0.719650508	2.86E-08
Tspan5	-0.575770841	3.20E-08
Ptpro	-0.500868118	3.24E-08
Cacnb2	0.824715537	3.30E-08
Gpnmb	1.965888312	4.16E-08
Tmem150c	-0.599996124	4.19E-08
Bcl11b	0.568470065	4.21E-08
Btbd3	0.546023292	4.33E-08
Kcnj10	-0.671856284	4.46E-08
Ank1	0.498067585	4.48E-08
Klhl29	-0.442966622	4.64E-08
Ldlrad4	-0.772765443	4.72E-08
Gng7	0.500284857	4.93E-08
S100a10	-0.696267216	5.00E-08
Lamc2	0.916844206	5.04E-08
Fam160a1	-1.515821022	5.73E-08
Gjc1	-0.600548698	6.39E-08
Kndc1	0.542347514	6.76E-08
Lin28b	0.725374651	7.02E-08
Igfbp5	-0.51481373	7.07E-08
Tle3	-0.469967201	7.17E-08
Laptm5	0.870265352	7.34E-08
Lrfn5	-0.456984031	7.62E-08
2010300C02Rik	0.611898064	8.09E-08
Pak7	-0.493889402	8.09E-08
Gpr88	0.725633965	8.56E-08
3110099E03Rik	1.372779934	9.02E-08
Scml4	0.754408659	9.77E-08
6330403K07Rik	-0.366926264	1.00E-07
Abracl	-0.922711548	1.03E-07
Rasl10b	0.443322485	1.03E-07
Sirpa	0.464870474	1.03E-07
Rapgef6	0.476365909	1.04E-07
L3mbtl1	0.897327378	1.05E-07
Boc	-0.812722294	1.14E-07
Nell2	-0.521502037	1.21E-07
Myo16	-0.431550465	1.24E-07
Astn2	0.579177897	1.32E-07
Npas4	0.753818341	1.40E-07
Ackr3	0.783205927	1.47E-07
Rgs6	-0.670208023	1.47E-07
Pcdh9	-0.444818487	1.68E-07
Ephb2	-0.438412934	1.69E-07
Tmem108	-0.651378042	1.73E-07
Neurog2	-1.67577135	2.02E-07
Cadm1	0.488135362	2.02E-07
Trhr	0.99731139	2.13E-07
Col15a1	-0.879454529	2.13E-07
Aldh1l1	-0.51669503	2.21E-07
Kdm2b	-0.41059759	2.53E-07
Maf	0.708054581	2.54E-07
Negr1	0.414364637	2.55E-07
Fam131b	-0.40816183	2.55E-07
Lrrc4c	-0.457250668	2.63E-07
Rasgrp1	0.571070635	2.71E-07
Ctss	0.98840757	2.77E-07
Npas2	-0.749787361	2.78E-07
Cntnap2	0.58390242	2.96E-07
Frmpd4	-0.553133614	3.11E-07
Zfp503	0.928254352	3.18E-07
H19	0.815079256	3.19E-07
Gpr6	0.990985109	3.20E-07
Slc1a4	-0.363471222	3.27E-07
Kctd4	-0.782144759	3.31E-07
Fam124a	-0.52400343	3.44E-07
Ntf3	-1.464033734	3.79E-07
Luzp2	-0.550207195	3.88E-07
Ptchd4	0.999300492	3.97E-07
Sorl1	-0.468070461	3.97E-07
Arl15	-0.445935334	4.40E-07
Mef2c	-1.064021127	4.64E-07
Myo3b	1.010515468	4.64E-07
Fbxw7	-0.450073552	4.73E-07
Pcx	-0.518288629	4.73E-07
Met	-0.679287369	4.88E-07
Dlx6os1	0.452291787	4.94E-07
Tsc22d1	-0.312809794	4.94E-07
Rhou	-0.546548648	5.07E-07
Ccdc80	-0.868053802	5.20E-07
Gpr85	-0.375248612	5.20E-07
Thsd7b	0.681162031	5.20E-07
Fam49a	-0.588868263	5.22E-07
Unc5c	-0.546650297	5.27E-07
Mycl	-0.400162234	5.37E-07
Ucp2	0.633177318	5.54E-07
Adora2a	0.657285468	6.31E-07
Tac1	0.825887319	6.38E-07
Nectin3	-0.480507396	7.46E-07
Agt	-3.077479016	7.55E-07
Col25a1	0.611641784	8.65E-07
Slc7a2	-0.638218516	9.24E-07
Trerf1	0.472622661	9.41E-07
Oxtr	0.968464801	1.01E-06
Gpi1	0.512605435	1.11E-06
Lingo2	0.638864572	1.21E-06
Nrp2	1.018073307	1.37E-06
Sox1	0.672109927	1.41E-06
Tcf4	-0.55497507	1.41E-06
Mfap4	-1.075620205	1.45E-06
Papss1	-0.379356437	1.47E-06
Pde4b	0.39867476	1.51E-06
Csrp2	-0.538205694	1.59E-06
Arx	0.596033002	1.59E-06
Sdccag8	-0.570469265	1.62E-06
Cib2	-0.656523529	1.72E-06
Pdgfc	-0.962645662	1.86E-06
Stmn1	-0.348126815	1.87E-06
Apod	0.73967093	1.99E-06
Lipg	-1.127921692	1.99E-06
Nav2	-0.576685455	1.99E-06
Sp9	0.57222032	2.01E-06
Sparcl1	-0.441223958	2.04E-06
Afap1l2	-0.681935633	2.04E-06
Has2	-1.751351136	2.31E-06
Mki67	-0.457359879	2.39E-06
Nt5dc3	-0.409812697	2.51E-06
Epb41l4a	0.615105492	2.57E-06
Nxph2	1.050635903	2.57E-06
Drp2	0.387977603	2.58E-06
Vsig2	-1.025242404	2.58E-06
Lnx2	-0.774398568	2.58E-06
Polr1d	-0.509034982	2.58E-06
Tshr	-0.967952358	2.58E-06
Dennd6b	0.493466301	2.63E-06
Pcdh17	0.42776261	2.71E-06
Ano1	1.120022077	2.78E-06
Ndrg2	-0.405849679	2.80E-06
Scg2	0.541646959	2.81E-06
Macrod2	-0.397199081	2.85E-06
Plekhf2	-0.816010666	2.89E-06
Ptprz1	-0.376099314	2.89E-06
Ppp1r18	-0.535547655	3.04E-06
Rgs2	0.612247571	3.04E-06
Map3k20	0.768703045	3.14E-06
Fbxo10	-0.463095149	3.15E-06
Add2	-0.328099834	3.23E-06
Med12l	0.539788434	3.35E-06
Peli1	-0.390988428	3.38E-06
Mfsd2a	-0.615013803	3.41E-06
Eif1b	-0.505313825	3.49E-06
Dyrk2	-0.58678001	3.56E-06
2310022B05Rik	-0.448482708	3.77E-06
Bean1	-0.62169864	3.81E-06
Slc12a5	0.534634471	3.81E-06
Strip2	0.62227329	3.93E-06
Reln	0.4496504	4.04E-06
Abcc3	1.745863538	4.22E-06
Ssbp2	-0.373673117	4.33E-06
Rgs8	0.407543559	4.42E-06
Bcl6	-0.783892246	4.50E-06
Sema3c	-0.708227917	4.50E-06
Loxl1	-1.040300826	4.51E-06
Cyp20a1	-0.740760946	4.52E-06
Khdrbs2	-0.687426501	4.53E-06
Ikzf1	0.72819487	4.54E-06
Epb41	-0.38237785	4.85E-06
Cplx2	-0.447491908	4.86E-06
Zfp462	-0.406961878	4.88E-06
Fdft1	-0.370487502	5.34E-06
Csmd2	-0.344004274	5.45E-06
Foxo1	0.543989519	5.45E-06
Synpr	0.535959372	5.70E-06
Grin2a	-0.638577233	5.87E-06
Zfp536	0.644149801	5.99E-06
Rbfox3	-0.370018084	6.00E-06
Map3k1	0.509536481	6.08E-06
Mrtfb	0.463024614	6.08E-06
Sez6	-0.39171977	6.35E-06
Tnfrsf19	-0.39663475	6.49E-06
Sel1l3	-0.598540681	7.28E-06
Cldn3	-1.773421956	7.29E-06
Mast4	-0.4088068	7.29E-06
Myt1l	-0.359743026	7.52E-06
Pls3	-0.539755377	7.59E-06
Slc7a1	-0.376704644	7.63E-06
Sec24d	-0.586702521	7.71E-06
2700081O15Rik	-0.372607243	7.96E-06
Sowaha	0.771690382	8.03E-06
Cdk6	-0.598841783	8.14E-06
Adamts15	0.86212936	8.22E-06
Scn9a	0.498910742	8.66E-06
Mtss2	-0.335301109	8.80E-06
Syne1	0.424307909	8.93E-06
Blcap	0.41016361	8.96E-06
Slit1	0.379187451	9.27E-06
Myo1f	1.47602524	9.44E-06
Fads2	-0.339339617	9.91E-06
Bend6	-0.453506275	1.07E-05
Crip2	-0.391375605	1.09E-05
Clic5	-1.341870713	1.15E-05
Ccng1	0.56738683	1.20E-05
Tril	-0.637509755	1.22E-05
Timp3	-0.550937369	1.24E-05
Cpne6	0.613985274	1.24E-05
Psrc1	0.858883005	1.25E-05
Dscaml1	0.44657259	1.26E-05
Syt6	0.409030478	1.28E-05
Gng12	-0.516999876	1.30E-05
Pcsk2	-0.466658398	1.30E-05
Spats2l	0.555563164	1.31E-05
Cx3cr1	0.64561276	1.31E-05
Cdh23	1.170144607	1.32E-05
Dpysl4	0.338923345	1.35E-05
Slc11a1	1.650516751	1.36E-05
Sobp	-0.460322897	1.37E-05
Epha8	0.396922843	1.45E-05
Col6a1	0.602509305	1.47E-05
Plxnc1	0.575757588	1.53E-05
Tnr	-0.39868455	1.56E-05
Wnt7b	-1.435537411	1.56E-05
Mapk10	0.33106164	1.66E-05
Zkscan2	0.429256404	1.67E-05
Rfx5	0.613281152	1.81E-05
Unc93b1	0.844780845	1.92E-05
Itgb8	-0.474697948	1.94E-05
Cyth4	0.946553456	2.01E-05
Ephx1	0.905560664	2.03E-05
Gpd2	-0.37124957	2.04E-05
Fxyd7	0.65559719	2.06E-05
Ttyh1	-0.355894762	2.07E-05
Kcnh5	-0.967741149	2.19E-05
Adamts3	-0.572739378	2.22E-05
Susd4	0.489566419	2.23E-05
2900026A02Rik	-0.460301705	2.33E-05
Ldlrad3	-0.513289512	2.36E-05
Rap1gds1	-0.330630509	2.38E-05
C3ar1	1.10571481	2.39E-05
Atrnl1	-0.481298931	2.41E-05
Dnm1	0.332792254	2.41E-05
Spire1	-0.360718202	2.48E-05
Med13	-0.350189531	2.53E-05
Nck2	-0.444432332	2.53E-05
Pid1	0.476430121	2.57E-05
Slc44a5	0.468870395	2.72E-05
Trem2	1.155731105	2.74E-05
Zbtb34	-0.418138857	2.80E-05
Lgmn	0.400170921	2.85E-05
Casz1	0.983674208	2.87E-05
Tec	-1.101066293	2.90E-05
Tfap2d	1.018460606	2.90E-05
Scn1a	0.407977966	2.91E-05
Ankrd55	0.953094893	2.92E-05
Ppargc1a	0.554310032	2.92E-05
Agfg1	-0.304385785	3.05E-05
Rbp1	0.664864193	3.16E-05
Itpk1	-0.413239863	3.17E-05
AI593442	0.438247143	3.18E-05
Top2a	-0.434201481	3.30E-05
Echdc2	-0.979662654	3.32E-05
Tspan9	0.411063775	3.36E-05
Tenm4	0.348842868	3.37E-05
Nalcn	0.478236469	3.54E-05
Ptk2b	-0.517101407	3.54E-05
Gda	0.396047157	3.59E-05
Arhgef25	-0.560916864	3.59E-05
Rcan3	0.420922782	3.69E-05
Thbs1	0.622102508	3.70E-05
Cpne7	0.725603367	3.83E-05
Cdkn1c	-0.47864752	3.84E-05
Cntnap4	0.456787931	3.91E-05
Carhsp1	0.307346234	4.13E-05
Cbfb	-0.437899657	4.14E-05
Layn	-1.254315671	4.17E-05
Phactr4	-0.577801305	4.28E-05
Gm12371	0.867302992	4.43E-05
Pdyn	0.819887032	4.44E-05
Ptprt	-0.309824023	4.47E-05
Zmat4	0.896273685	4.53E-05
Rtn4r	-0.575507282	4.60E-05
Slc16a3	1.32853856	4.60E-05
Tfrc	-0.335790349	4.66E-05
Trak1	-0.337295403	4.73E-05
Atp1a2	-0.511110279	4.76E-05
Aldoa	0.334092191	4.99E-05
Chdh	-1.724107467	5.03E-05
Clstn3	0.335439222	5.11E-05
Cntnap5b	0.707488991	5.21E-05
Ivns1abp	-0.314351514	5.21E-05
Lypd1	0.585692629	5.46E-05
Prdm8	-0.709213984	5.48E-05
Dcc	0.415174745	5.69E-05
Ank	-0.412455235	5.92E-05
Lgals3	1.818816674	6.27E-05
Sorbs2	0.347675745	6.27E-05
Sdk1	-0.421014127	6.32E-05
Dlgap2	0.558741098	6.39E-05
Wnt7a	0.486961237	6.39E-05
Lifr	-0.462310449	6.40E-05
Elmo1	0.354214643	6.44E-05
Oprm1	1.145996242	6.53E-05
Gatm	-0.442403833	6.55E-05
Cecr2	-0.839643463	6.69E-05
Foxo4	-0.665579656	6.72E-05
Greb1l	0.630919312	6.76E-05
Cadm4	-0.328122191	6.94E-05
Myo6	-0.445949499	7.02E-05
Rpp25	0.7689201	7.28E-05
Tubb3	-0.313662482	7.58E-05
Dlx6	0.755946734	7.69E-05
Acaca	-0.317923775	7.73E-05
Tpcn1	-0.458828741	7.97E-05
Kirrel3	0.407259977	8.10E-05
Tap1	1.113561927	8.21E-05
Zfp521	0.638208302	8.23E-05
C1qc	0.706979964	8.23E-05
Cdkl5	-0.442674251	8.23E-05
Zfp46	-0.466596714	8.23E-05
Rnf182	-0.481518729	8.33E-05
Cdh6	-0.641688623	8.33E-05
Ppp1r3c	-0.764677779	8.42E-05
Lyrm9	0.409942162	9.63E-05
Zfp467	0.43161642	9.91E-05
Dusp6	-0.456030299	0.00010136
Reep3	-0.409574871	0.000102193
Cbfa2t3	0.468395052	0.000105658
Ahdc1	-0.365289241	0.000106303
Gsg1l	-0.58831459	0.000106303
Sox5	-0.939671534	0.000107707
Firre	0.546093318	0.000109488
Rps6ka2	0.381658604	0.000109488
Cyp51	-0.309454759	0.00011516
Pxylp1	0.545308383	0.0001193
Fcgr3	0.979348535	0.000120363
Lin7a	0.565920135	0.000122173
Nckap5	-0.463151834	0.000122173
Rps6ka5	0.407895724	0.000124107
Fam160b1	-0.354146278	0.000125369
Prickle1	-0.588941574	0.000126399
Zic5	0.983441753	0.000126399
Camk2b	-0.34280978	0.000126663
Atp2a2	-0.254731821	0.000127321
Hs3st4	-0.405205181	0.000127332
Tubb4a	-0.328750079	0.000131992
B230217O12Rik	-0.904599496	0.000137329
Tubb2b	-0.342406637	0.000137609
Ctbp2	-0.452168335	0.000138432
Capn11	-4.930702911	0.000139842
Trp53i11	-0.455481679	0.000141314
Scrg1	-1.152914744	0.000143851
Sh3rf1	0.336284342	0.000144759
Elfn1	0.468806933	0.00014504
Pacsin1	0.411862653	0.00014504
Slc35f1	-0.394335864	0.000145272
Magi3	-0.354228366	0.000146088
Syndig1l	-0.529531048	0.000147383
Mmrn1	-1.126201381	0.000148768
Tuba1a	-0.303072229	0.000149645
Sfr1	-0.33857629	0.000150646
Kcnh2	0.417885708	0.000150707
Sema5b	0.42684016	0.000150707
Fat1	-0.312016778	0.000154312
Rras2	-0.4467993	0.000156482
Sema6d	0.382594414	0.000156782
Prrt4	0.491152917	0.000157897
Ntm	-0.294832436	0.000161751
Jade2	0.923102123	0.000168585
Tafa5	0.386883895	0.000169614
4-Mar	-0.350332288	0.000170907
Fam180a	-2.204440197	0.000174345
Rnd1	-0.529408578	0.000174613
Rara	0.537904705	0.000176639
Zfp804a	0.450289493	0.000178703
Sorcs3	0.537354162	0.000180406
Mllt3	-0.490621227	0.000180591
H1f0	-0.393310838	0.00018224
Igfbpl1	-0.352830156	0.000183833
Robo2	-0.326061861	0.000186105
Ednrb	-0.552346856	0.000186279
Rxra	0.516017981	0.000186279
Gpx3	0.728147921	0.000187362
Kcnn1	-0.510578428	0.000189534
Prrg4	1.880532528	0.000189534
Cxcl14	0.532786345	0.000190033
Pkp4	-0.293403744	0.000190033
Grik3	0.389303021	0.000194246
Kctd5	-0.338441518	0.000194733
Gmip	-0.409268488	0.000196797
Cat	-0.372633789	0.000200489
Syt17	0.80626964	0.000200561
Carmil3	0.380928847	0.000204835
Cd68	0.855136753	0.000215278
Ddit4l	1.011650848	0.000219082
Scn5a	0.927548065	0.000219862
Lgals3bp	1.017228574	0.000223481
Pcdhgc4	0.423705808	0.00022932
Klf6	-0.346038702	0.000232285
Doc2a	-0.614627649	0.000233518
Grtp1	-0.952769382	0.000234674
Plppr4	0.339050922	0.000235474
Hspa12a	-0.268312213	0.000239313
Wscd1	-0.426031303	0.000246809
Lratd2	-0.498396701	0.000246814
Dcbld2	0.351246324	0.000247184
Klhl5	-0.384096005	0.000252308
Sstr1	-0.584669773	0.000253604
Adam12	0.498047719	0.000259236
Celsr1	-0.505445996	0.000268133
Itga8	0.707615724	0.000268133
Stk26	0.83595014	0.000268133
Btbd11	-0.492452141	0.000271668
Prune2	0.595253404	0.000277644
Gas7	-0.312955384	0.000281296
Cd84	1.337644995	0.000298741
Gtse1	0.811403276	0.000301471
Gna12	-0.349724095	0.000308271
Cdr1	0.614140623	0.000309022
Tgfa	0.500465552	0.000311771
Trak2	-0.294424097	0.000313972
Diaph3	-1.030227664	0.000314073
Ano6	0.348130087	0.000315589
Celsr2	-0.287695424	0.000331488
Crhbp	1.320936501	0.000334336
Shtn1	-0.284281501	0.00033893
Tbc1d8	-0.409074655	0.000340923
Tiam2	-0.834367515	0.000340923
Col11a2	0.656508246	0.000346762
Acr	0.693675199	0.000354548
Dlx2	0.495426707	0.000359031
Phgdh	-0.430599397	0.000364938
1700066M21Rik	-0.487132723	0.000373505
Dpp6	0.278971864	0.00037938
Gprasp1	0.350713791	0.000392997
Znrf2	-0.357288287	0.000399793
Mycn	-0.375687814	0.000412057
Epha4	-0.354403509	0.000413053
Ap1s2	0.402188697	0.000415004
Gtdc1	-0.418198335	0.000415792
Nkain1	-0.327482581	0.000415792
Cldn11	0.704593885	0.000420824
Lzts1	-0.330221622	0.000423237
Prkcg	-0.473342881	0.000425441
Pnmal2	0.427989886	0.00042565
Sorcs1	-0.475441781	0.00042565
Pth1r	-0.669851102	0.000429732
1110032F04Rik	-0.995030263	0.000435798
Tmem229a	-0.529362424	0.000448728
Klhl7	0.28604785	0.000449175
Sfrp1	-0.335980829	0.000457539
Kif17	0.944902519	0.000469582
Ccnd2	-0.385748553	0.000475141
Stat5b	0.45533657	0.000475444
Itpr1	-1.349557827	0.000484111
Mctp1	-0.521155248	0.000487867
Gm31445	1.070885383	0.000488805
Plekhh2	0.568963509	0.000495604
Cdr1os	0.627542077	0.000499418
Cacna1i	-0.360097823	0.000502547
Rasgef1a	0.427307207	0.000510432
Pde1c	0.47459611	0.00051612
Tox	-0.433792568	0.000528557
Xpr1	0.42323468	0.000528608
Trpc4	-0.448920238	0.000530005
Tshz3	-0.463179497	0.000530005
Fblim1	0.481267189	0.000530304
Rai14	-0.587951896	0.000530304
Cnih3	-0.530009133	0.000542792
Trp53inp2	-0.29110296	0.000542792
Grem2	0.580894487	0.000558098
Olfm3	0.696465863	0.000572939
Adgre1	0.8513844	0.000578077
Klf12	0.484445657	0.000586239
Raver2	-0.554572441	0.000596636
Epha10	0.5769978	0.000601322
Dnah2	0.433531754	0.000601637
Mir9-3hg	-0.420579336	0.000602042
Tex9	0.585856944	0.000603664
Igsf9b	0.602169993	0.000604153
Tafa2	-0.370416729	0.000604545
Trpc7	0.5796462	0.000609953
Lonrf3	1.005200375	0.0006226
Dglucy	0.901517871	0.000625818
Cybb	1.748417198	0.000634811
Dock10	0.684264127	0.000634811
Trpc5	-0.492260867	0.000634811
Zcchc24	-0.415566271	0.000634811
C4b	1.143635134	0.000638021
Pea15a	-0.264298432	0.000640862
Aplnr	-0.501088492	0.000646559
Flnb	0.291575957	0.00064849
Ndrg3	-0.303991083	0.00064849
Abcc9	0.464877129	0.000664576
Edem1	-0.456095126	0.000669812
Tmsb4x	-0.252902504	0.000677464
Sesn2	0.65077593	0.000677813
Slitrk3	0.336738052	0.000680927
Mkx	-1.567825219	0.000695481
Nipal3	0.548893552	0.000695481
Ddah1	0.263230627	0.000698712
Pigk	0.423090087	0.000726987
Adk	-0.477179761	0.000727517
Arhgef40	0.340856414	0.000732568
Dner	0.294983361	0.000734253
Pcp4l1	0.677979321	0.000736205
Aldh1l2	-0.313594229	0.000736861
Fancd2	-0.736819674	0.000741928
Chchd10	0.628704089	0.000746706
Kifc2	0.327148706	0.000750452
Smc4	-0.407497554	0.000754184
Cacna2d3	0.4118912	0.000755516
C030018K13Rik	-2.737512165	0.000759481
Ece2	0.415714383	0.000759481
Vgf	0.515540331	0.000782664
Ptger3	-0.744608144	0.000809394
Slc38a3	-0.445996078	0.000851536
Col24a1	1.088092251	0.000865449
Kcnh4	0.445394485	0.000866741
Slc4a4	-0.386437431	0.000870996
Trim2	-0.274647486	0.000886677
Zcchc12	0.873733356	0.000896798
Cdc42ep4	-0.325235023	0.000901385
Slc15a3	1.518056324	0.000906145
Rfx1	0.359093389	0.000921237
Ano10	-0.446599858	0.000924085
Ebf3	0.919521193	0.000950708
Pou6f1	-0.425185882	0.000955779
Mn1	-0.362185722	0.000969705
Rab3d	-0.443177988	0.000973745
Slc35f3	0.600521224	0.000973745
Kif11	-0.456317764	0.000980774
Matn4	-0.994071137	0.000981445
Rasd2	0.795010441	0.00098278
Glis3	-0.862623591	0.000985228
Aldh1a3	-1.098907396	0.000985906
Nfia	-0.465626972	0.000987139
A830082K12Rik	-0.594657369	0.000992965
Ntng1	0.658540603	0.001007564
Arntl	-0.437237453	0.001009108
Phlda3	0.739912353	0.001009108
Calb2	0.78230358	0.00101459
Olig2	-0.474762163	0.00101709
Smad3	-0.400897642	0.001019494
3-Sep	-0.245935814	0.001022147
Begain	0.484602315	0.001025467
Cabyr	-0.870254987	0.001025467
Jmy	-0.333564964	0.001065882
Nell1	0.650585358	0.001078776
Lrrc4	-0.349757564	0.001099713
Ndst3	0.442143154	0.001099713
Fmnl2	-0.259112354	0.001109427
Klhl14	-0.780067826	0.001109427
Etl4	0.560259442	0.00113204
Epb41l4b	0.533263433	0.001134302
Cntnap1	1.002724064	0.001136103
Meis2	0.270746718	0.001136103
Fabp5	-0.339121467	0.001154235
Sox10	-0.632874163	0.001154235
Acvr2a	0.3531354	0.001155765
Sstr2	-0.66865203	0.001173934
Hectd2	0.436394883	0.001178734
Ssx2ip	-0.359106964	0.001197464
Slc44a1	-0.401959562	0.001213211
Zeb2	-0.829542153	0.001219859
Ankrd44	0.318757034	0.001225483
Pmaip1	1.440892259	0.001245696
St6gal1	-0.421759273	0.001245696
Trps1	0.513308335	0.001260639
Fam49b	-0.242993856	0.00127622
Ly75	-0.767311987	0.001280854
Dclk3	0.376216694	0.001308623
Fam222a	0.512489958	0.00131436
Hmgcs1	-0.268494744	0.001320011
Esd	0.437170551	0.00132917
Ntn1	1.061398207	0.001349317
Baiap2	-0.413711879	0.001360384
Vxn	-0.382899924	0.001371379
Rnf2	-0.310216025	0.001371814
Afap1	0.333289695	0.001378895
Dgkq	0.415111545	0.001394613
Lrtm2	0.44318231	0.001396809
Pdzrn3	-0.504689956	0.001453623
Abhd2	-0.285363536	0.001456225
Rtn4rl2	-0.692141457	0.001456225
Atp11a	0.285576327	0.001458737
Rgs9bp	-1.079474123	0.001474931
Poc1b	-0.440480418	0.001478519
Bend4	0.40908477	0.001515139
Slc35d3	0.714820781	0.001528754
Calcoco1	-0.299451185	0.001540102
Slc24a4	0.910592742	0.001560369
Th	1.010813199	0.001564584
Igf2bp1	-0.625412324	0.001570611
Rhob	-0.285072683	0.001570611
Sox2ot	0.434100574	0.001574881
Zfpm2	-0.60787559	0.001578517
Grik2	0.264196117	0.001598371
Arhgdig	-0.458081638	0.001634141
Sfmbt2	0.857456543	0.001634141
Rims2	0.353005713	0.001655183
Rhof	-0.424518692	0.001682911
Ifitm3	0.92483723	0.001754428
Ptk2	-0.285087806	0.001769285
Cd36	1.420878368	0.001782503
Celf4	0.249087474	0.00179276
Iqsec3	0.330889234	0.00179276
Slc39a8	-0.518795154	0.001796526
Tmem179	0.313837127	0.001832856
Mbnl2	0.391015831	0.00183602
Gatad2b	-0.258676397	0.001836692
Map2k6	-0.489716324	0.001840186
Adam11	-0.372294497	0.001841071
Tyrobp	1.017199377	0.001858458
Jam2	-0.404294966	0.00188531
0610010F05Rik	-0.263894876	0.001891212
Chodl	1.080542028	0.001898317
Crmp1	-0.295364615	0.001901868
Samd10	0.376467239	0.001906302
Syt1	0.248150367	0.001921768
Eml6	0.372906663	0.001921795
2810459M11Rik	-0.630080972	0.001926312
Tagln3	-0.305431955	0.001933637
Olfml2b	-0.80608224	0.001975727
Mmp14	-0.34948363	0.002014634
Plcd1	-0.666285582	0.002020533
Hsph1	-0.274742941	0.002043443
Apobec1	1.207297458	0.002079758
Neil3	-0.778806791	0.002080357
Slit3	0.713385154	0.002081478
Pdxk	0.329894573	0.002243712
Sdc1	-0.503099481	0.002245996
Klf5	0.569193299	0.002255224
Cdh2	-0.248049402	0.002277315
Grina	-0.254962882	0.002301081
Vash2	-0.272772946	0.002301081
AI506816	-0.383710405	0.002306776
Npy2r	1.131892034	0.002314512
Sap30	-0.711184368	0.002319673
Ckap2l	-0.557134332	0.002349518
Fam168a	-0.238455496	0.002354851
Igfbp4	0.286587531	0.002358419
Specc1	-0.385009125	0.002362283
Inpp5d	0.629370094	0.002362856
Crip1	-1.688457805	0.002372391
Lfng	-0.512236074	0.002372391
F2r	-0.357489908	0.002436258
Fam163a	1.007405037	0.002453804
A830009L08Rik	-1.649286275	0.002463705
Cd300a	1.341149294	0.002503394
Fibcd1	0.753964938	0.002521758
Mgll	0.339656668	0.002521758
Tead2	-0.456739916	0.00253716
Inppl1	-0.452035688	0.002545022
Tmem266	0.606784363	0.002615135
Brip1os	-0.403175295	0.002661429
Msmo1	-0.288732886	0.002661429
Ubtd2	-0.389318756	0.002670912
Trnp1	-0.554492537	0.002709109
Ahi1	0.351057799	0.002745623
P2ry6	1.248015722	0.002745623
Glt28d2	-1.773769127	0.002749226
Klhl1	-0.682744647	0.002756265
Chd3	0.202583593	0.002757117
Gprasp2	0.428596885	0.00279032
Trp73	0.607194838	0.00279032
Slc1a3	-0.259706885	0.002806642
Grin2d	0.461214527	0.002816317
Wdr86	0.718087046	0.002820809
A230077H06Rik	0.46794063	0.002871244
Plcd4	0.696269192	0.002886294
Abcc10	0.574597787	0.002895486
Acot1	-0.491503657	0.002960347
Lrrn1	-0.317407913	0.003004861
Parvg	1.408177738	0.003009863
Dock4	0.25296944	0.003052615
Epop	-0.866797516	0.003087307
Trmt9b	-0.593687192	0.003104944
Klhl34	-0.411735587	0.00310541
Mir100hg	-0.249495511	0.003147393
Plcb3	-0.484960546	0.003147393
Gjb6	0.828847948	0.003148994
Chrna7	-0.543259823	0.003150907
Eftud2	-0.259094639	0.003171712
Atic	-0.323565999	0.003184619
Cpne8	0.476355621	0.003184619
Fgfbp3	-0.506253714	0.003205963
Msra	-0.503539696	0.003205963
Cxxc5	-0.362882763	0.003235364
Ptprv	2.300692735	0.003235602
Tradd	-0.744294446	0.003283958
Dpysl5	-0.275828965	0.003301433
Laptm4a	-0.243225657	0.003313841
Sort1	-0.235231121	0.00332421
Cttnbp2	-0.277928482	0.00333924
Susd1	0.693952983	0.00334345
Fads1	-0.223744256	0.003352722
Uba52	-0.33425636	0.003395123
Csrp1	-0.505370728	0.003409829
Fndc1	0.540487943	0.003421732
Kcnk10	-0.397637283	0.003421732
Plppr1	-0.30825904	0.00350087
Klf9	-0.478104677	0.003513971
E2f1	-0.759007664	0.003521393
Gm11266	-0.892591705	0.003564498
Cadps	0.238672822	0.00359524
R3hcc1	-0.372990319	0.00359524
Lxn	-0.58843852	0.00362231
Mpp6	-0.354599057	0.00362231
Il10ra	1.35807115	0.003629132
Cckbr	1.032836396	0.003629706
Kmt5a	-0.322932277	0.003629706
Ccn3	0.459681255	0.003642261
Lemd1	0.46247481	0.003642261
Mpped1	-0.819375971	0.003649318
Neto1	0.355661522	0.003649318
Hpse	2.236269486	0.003659792
Jazf1	-0.326927965	0.003711245
Stard4	-0.357099248	0.00373138
Nfat5	0.247799846	0.003734492
4833422C13Rik	-0.503464838	0.003737081
Idh1	-0.239125733	0.003756473
Gpr153	0.411717041	0.003759845
Cyth2	-0.293961115	0.003874048
Dnajc27	0.343132094	0.003875697
Fkbp1b	-0.504461795	0.003880605
Jak3	0.592928353	0.003880605
Tmem260	0.45238345	0.003880605
C530008M17Rik	-0.240580986	0.003919358
Plcb2	1.085390261	0.003964584
Pak6	0.250929395	0.004006358
Ints6l	0.266658856	0.004010661
Dbx2	-1.787301874	0.004011162
Foxg1	-0.340133855	0.004011162
Inha	0.351682541	0.004021854
Tspoap1	0.351495147	0.004032037
Gpd1l	-0.262140621	0.004081685
Hmgb2	-0.369051281	0.004099771
Ryk	-0.289330379	0.004099771
Paqr7	-0.461773202	0.004121804
Mapre2	-0.230068347	0.004128124
Dync1i1	-0.771520568	0.004131142
Elf2	-0.313737784	0.004173471
Phyhip	0.438307577	0.004173471
Rtl5	0.386177139	0.004173471
Pfkp	0.297959553	0.00418825
Prkar1b	-0.219647518	0.00418825
Tcf19	-0.709080097	0.00418825
Dst	-0.42112244	0.004215662
Phactr1	-0.228705755	0.004234332
Lgi2	0.309913083	0.004282532
Slc38a5	-0.631073329	0.004282532
Kcnip3	-0.35645835	0.004296333
Nrip1	-0.386825946	0.004296333
Tst	-0.661310457	0.004311044
Insyn2b	0.714287535	0.004380567
C230014O12Rik	1.136766198	0.004431859
Tll1	0.852403676	0.004431859
Daam1	-0.221850488	0.00443626
Phf5a	0.400714639	0.004529686
Scd2	-0.222219728	0.004622117
Car11	0.316048863	0.00468699
Tnfrsf1b	0.801879866	0.004710005
Frmd7	1.28542642	0.004815218
Sox1ot	0.790934049	0.004853262
Pla2g7	-0.636426109	0.004939159
Nudt3	-0.226392375	0.005041692
Col6a3	0.478597651	0.005071655
Fasn	-0.260620223	0.005071655
Vegfc	-0.822720649	0.005087621
Fcgr1	1.494029517	0.005092259
Lrch1	0.368581067	0.005120698
Efnb3	0.343248483	0.005149873
Itgb5	0.398556287	0.005167353
Ipcef1	0.431983249	0.005168073
Dmrta2	-1.133076365	0.005184699
Klhdc8b	0.364165567	0.005225541
Filip1	0.505117974	0.005262623
Chn1	-0.281086444	0.005291161
Hivep1	-0.300612687	0.005291161
Palmd	-0.546286543	0.005300146
1700048O20Rik	0.578679611	0.005306542
Aifm2	0.652136082	0.005343095
Abcd2	-0.572854439	0.005370092
Plxna2	-0.247610453	0.005370092
Sema3a	0.338292851	0.005378779
Nrxn1	-0.243294318	0.005413431
Cryab	-0.851966072	0.005579187
Srrm1	0.223018373	0.005589449
Slc6a7	0.537467041	0.005600345
Ncapd2	-0.308077612	0.00560506
Vit	-0.572628953	0.005613439
Hivep3	-0.333650067	0.005668822
Rcc2	-0.251775594	0.005682555
Igf1	0.46744229	0.005688333
Plekhg4	0.537087833	0.005754845
Kctd8	0.681327533	0.005765783
Acss1	-0.41235638	0.005845444
Ccdc136	-0.408324647	0.005845444
Gaa	0.297633883	0.005845444
Klf3	-0.330433628	0.005845444
Tubb5	-0.238715883	0.005845444
Tunar	0.463363517	0.005845444
Nin	-0.372871625	0.005853382
Rab3c	0.267688803	0.00585562
Itgb2	1.262457518	0.005910766
Ttc39b	0.35905313	0.005910766
Dbf4	-0.476333212	0.005929911
Cblb	-0.289574088	0.005930308
Dtnb	0.326059497	0.005931091
Pou3f4	0.33929686	0.006043881
Rab33b	-0.363562795	0.006087382
Cpt1a	-0.32417199	0.006119548
Serpini1	0.328097062	0.006180993
Vps13c	0.306127054	0.006180993
Homer1	-0.308613226	0.00623222
Adra2a	0.468793212	0.006245593
Cend1	0.269415863	0.006318479
Lrp4	-0.42340401	0.006318479
Ppip5k2	0.296230159	0.00633389
Foxred2	-0.324460417	0.006351307
Mcm7	-0.305304108	0.006391474
Nrep	-0.256128538	0.006407464
Pld4	0.88403235	0.006501659
Nek10	1.720072623	0.006510351
Kcnq5	-0.303516755	0.006536148
Slitrk6	1.090979357	0.006544897
Tuba1b	-0.221519262	0.006585153
Pcdh20	-0.489182144	0.006600605
Mc4r	-0.730481748	0.006612642
Slco1c1	-0.316956869	0.006616839
Unc80	0.358586712	0.00662648
AW822252	0.691785254	0.006665516
Asrgl1	-0.297950744	0.006723101
Fam107b	-0.295774082	0.006836879
Ppp1cb	-0.232773613	0.006887829
Adgrg3	-1.094170201	0.006894941
Tnks	0.28042207	0.006894941
Dcxr	1.177155664	0.006935409
Bok	-0.311106317	0.007059218
Dpysl3	-0.220673644	0.007059218
Rab36	0.33190066	0.007059218
St6galnac5	0.320107361	0.007059218
Sik3	0.275239403	0.007070956
Appl2	-0.378279687	0.007082946
Arhgap26	0.319534667	0.007122144
Emid1	-0.602265323	0.007122215
Cep170	-0.222410329	0.007230156
Hk3	1.261528846	0.007230987
Erbin	0.265284098	0.007252631
Slc4a3	0.215334739	0.007258812
Cort	1.002169606	0.007282349
Ing1	-0.285825144	0.007332216
Plekha6	0.299881616	0.007332216
Frmd6	-0.362107582	0.007335608
Hook1	0.271258986	0.0073662
Itprid1	-1.040774233	0.007371054
Aox3	1.602460642	0.007378497
Acat2	-0.268985041	0.007396984
Gm5415	-1.325839775	0.007415701
Pdgfra	-0.27071443	0.007444725
Trpm2	0.441399921	0.007444725
Fam214a	0.293245594	0.007538238
Jmjd1c	-0.235695423	0.007546054
Fosl2	0.355165739	0.007566645
Trhde	0.47918653	0.007566645
Arhgap45	0.90027144	0.007598003
Pag1	-0.25917586	0.007598003
Snx7	-0.455070581	0.007771172
Pcdh1	0.281398675	0.007800946
Cap2	-0.382984645	0.007828314
Cd53	0.976234678	0.00787434
Rprm	-0.283675189	0.007920175
Snap25	0.234675528	0.007987437
Il17rb	-1.164190476	0.008049216
Rgs10	0.651279332	0.008049216
Nrip3	0.45708598	0.008057468
Wwp1	-0.271310456	0.008076201
Eml2	-0.294264907	0.008089409
Ogdhl	0.290230214	0.008162234
1500009C09Rik	-0.343371806	0.008244164
Mapk8	-0.252435773	0.008276355
Slc2a3	0.279307089	0.008289693
Gins1	-0.782505019	0.008326113
Efna4	-0.988521853	0.00836257
Lilrb4a	1.380578939	0.00836257
Dact1	0.333416293	0.008404856
Sdcbp	-0.256816555	0.008530508
Clip3	-0.253599826	0.008568316
Inava	-0.929951213	0.008614865
Vav3	-0.473088713	0.008679697
Slc22a17	0.21351487	0.008693544
Ppif	0.360314149	0.008697553
Slc38a2	-0.201796886	0.008724202
Egfr	-0.370536744	0.008774648
Fam189a1	-0.354921162	0.008889687
B2m	0.464325166	0.008905554
Shisa6	0.364621203	0.008905554
Mpp2	0.356256026	0.008909977
Atf7	-0.298524055	0.008958096
Crtac1	0.441525981	0.008960786
Epha6	0.551721845	0.008960786
Dck	-0.312855093	0.008972491
Shisa2	-0.553178265	0.009044167
Fgf15	1.586027303	0.009146458
Adcy2	-0.359749834	0.00923707
Mir99ahg	-0.639228608	0.009262529
Cdh22	0.636627457	0.00930503
Cemip	0.475745481	0.009314933
Cd180	1.011172007	0.009330182
Brinp3	0.438399091	0.00943455
Zbtb10	-0.314792883	0.009435942
Abhd17c	-0.263676326	0.00947428
Ctsc	0.601289873	0.009485744
Lair1	1.047195338	0.009485744
Ogn	0.501441337	0.009485744
Mkln1	0.241730778	0.009503163
G6pdx	-0.313018	0.009617228
Yaf2	-0.300328172	0.009662331
Gpr26	0.256267855	0.009667547
Plekhb1	-0.566023489	0.009750191
Cfh	0.490831158	0.009761239
Csf3r	1.235380122	0.009996364
Hes6	-0.357296866	0.009996364
Topbp1	-0.28820562	0.009996364
Pim1	-0.658793125	0.010029746
Flot2	-0.26008937	0.010048652
Sav1	-0.348630234	0.010048652
Zkscan16	0.498972147	0.010115471
E130308A19Rik	0.350926734	0.010142545
Kank1	-0.55046032	0.010233811
Kat2b	0.391548104	0.010297055
Lhfpl2	-0.368358992	0.010361732
Man1c1	0.414731504	0.010363479
Pik3r3	0.329024591	0.010375668
Dcdc5	1.483329249	0.010404711
Fhl2	-0.553532566	0.010499549
Pgghg	-0.704935569	0.010507198
S100pbp	0.326606763	0.010507198
Hcls1	0.979453032	0.010584922
Rftn2	-0.570517586	0.010708219
Shank3	0.254435002	0.010708219
Pnoc	0.813798168	0.01072334
Sgk1	-0.376066428	0.01072716
Sertad2	-0.334607767	0.010782248
Nkd2	-0.386987853	0.010848523
Rhobtb3	-0.257057262	0.010854837
Tchh	0.800536956	0.010854837
Adss	-0.232674031	0.010903466
Neo1	-0.213322645	0.010919347
Myh10	-0.198855066	0.01092259
Rph3a	0.314406856	0.010952518
Pcyox1	-0.243120702	0.010963976
Ppfia2	-0.20775769	0.011026584
Setbp1	-0.301544504	0.011091194
Gabrq	1.111876439	0.011095304
Khdrbs3	-0.650752022	0.011110258
Pidd1	0.570112418	0.011110258
Abcg3	1.739885009	0.01112521
Arhgdib	0.505459806	0.01112521
Cntn2	-0.620033311	0.011228599
Sipa1l2	0.267935018	0.011313156
Lingo1	-0.247896949	0.011352203
Lbh	0.277862285	0.011424861
Insig1	-0.308670459	0.011469836
Crym	-0.475066649	0.011502755
Hpgds	0.713021662	0.011502755
Slc29a4	-0.248550225	0.011533973
Dock2	0.939142345	0.011656683
Mmab	0.312940763	0.01165832
Zfp637	-0.359150429	0.011669365
5330417C22Rik	0.332721896	0.011786995
Gbp9	0.836231187	0.011827285
Prmt8	0.325990706	0.011827285
Tcte2	-0.45630979	0.011827285
Abat	0.616364523	0.011930655
Fam126a	-0.247324273	0.012067829
Msantd1	0.608968859	0.012162624
Fas	1.671653239	0.012231758
Wdr47	-0.207108764	0.012231758
Prkar2b	-0.213436336	0.012302166
Fstl5	0.304164257	0.012325951
Mapkapk3	1.144825253	0.012351388
Rxfp3	0.886247077	0.012351388
Trpv2	-0.380900303	0.012447492
Casp3	0.262570352	0.012456214
Ankdd1a	1.366156864	0.012489051
Esam	-0.41671075	0.012516785
Amd1	-0.279404941	0.012680017
Hmgn5	-0.521302919	0.012693927
Ahcyl2	0.296128699	0.012758883
Cplx3	-1.551184892	0.012758883
Jade1	-0.277886609	0.012758883
Gpc5	-0.861354264	0.012852194
A930004D18Rik	-0.659310537	0.012852823
Slc9a3r1	-0.407204068	0.012924653
Brs3	1.265535181	0.012941997
Cdk5rap2	-0.269562399	0.012973097
Inpp5f	0.271062631	0.012973097
Kcng2	1.393323377	0.012973097
Zfp941	0.579194822	0.012974932
Npy	-0.309260473	0.01304105
Galnt14	-0.440731406	0.013056809
P2ry1	0.513245542	0.013320535
Dynll1	-0.284555179	0.01332477
Pard3	0.29471483	0.013416001
Nhsl2	0.495135628	0.013518799
Grm3	-0.297737877	0.013626827
Arhgef17	0.232176375	0.013765392
Usp11	0.232337405	0.014032335
Grn	0.309300009	0.014214645
Mlc1	-0.376359138	0.014220061
Lrrc75b	-0.295174015	0.014258091
Rae1	-0.27462935	0.014258091
Rab6a	-0.222932753	0.01426891
E130006D01Rik	-1.203396213	0.014321419
Esr1	-0.963251487	0.014434139
Snn	-0.275213988	0.014496732
Dach1	0.435634396	0.014534628
Cyp4f17	0.556120609	0.014634347
Adhfe1	-0.696187444	0.014672142
Bbs2	0.343295582	0.014783976
Asic4	0.708957707	0.01485948
Pcnx	-0.211698113	0.014922254
Cd9	-0.469752289	0.015171832
Fndc3b	0.420219988	0.015207803
Spi1	0.965038928	0.015292271
Snhg11	1.020081933	0.015318112
Map7	0.502843295	0.015348237
Lmo7	-0.368676688	0.015463456
Hepacam	-0.323540487	0.015568286
Me1	-0.370846941	0.015568286
Foxp1	0.271138749	0.015589399
Zwint	0.222869999	0.015732674
Hs3st2	-0.395588163	0.016017781
Tacc1	0.268364118	0.016087285
Lhx1	1.190149039	0.016257624
Kmt2a	0.199574934	0.016525674
Bach2	-0.278503803	0.016544404
Rasal1	0.402580747	0.016653897
Mbd6	0.274456776	0.016705289
Sertad4	0.287210389	0.0167167
Ctsb	0.198671033	0.016781286
Gab1	-0.36618786	0.016781286
Scube1	-0.707480823	0.016781286
Tcf7	-0.555451465	0.016879814
Srrm4	-0.209631276	0.016903544
Bcas1	-1.002747864	0.016928614
Pgrmc2	-0.261155324	0.01695538
Slc13a4	-0.526172078	0.016982059
Gpr12	-0.358298537	0.016987214
Nfatc1	0.752659039	0.016987214
Dbt	-0.382831972	0.017017014
Neurod2	-0.880761421	0.017029084
Lrp8	-0.190916763	0.017037272
Plekha1	0.212899986	0.017045037
Rev3l	0.249352649	0.017094819
Carf	0.323702204	0.017103311
Hexb	0.388607946	0.017103311
Rabgap1l	-0.233938435	0.017287729
Iigp1	1.684689328	0.01729086
Oprk1	0.66666179	0.01729086
Cit	0.323687084	0.017292219
Acot11	0.8418661	0.017417795
Pbx1	-0.23441491	0.017417795
Ly6h	0.209645997	0.017484855
Gpr137b	-0.475191214	0.017647622
Flnc	0.456395846	0.017732979
Rhbdf2	1.084008647	0.017739379
Fgfrl1	-0.560474381	0.018195188
Ly86	0.915412964	0.018310299
Abi3bp	1.095709994	0.018387362
Adam23	0.205221158	0.018410639
Ankfn1	0.965133521	0.018414908
Frem1	0.524119042	0.018441378
Arid5b	-0.400032076	0.018448795
Gpr4	-0.610792262	0.018448795
Stab1	0.318272904	0.018849854
Cd151	-0.383308704	0.018860595
Egr1	0.511890705	0.018886396
Dhcr24	-0.249908108	0.018905204
Gdf11	0.31508889	0.018934141
Glul	-0.235370041	0.018956845
Nrsn1	0.379886398	0.019067652
Cdc25a	-0.381912347	0.019110398
Plcb4	0.299565213	0.019502591
Anxa3	0.464947316	0.019611522
Ehd4	0.526645814	0.019611522
Rwdd3	0.450964282	0.019677735
Gstm1	-0.311753096	0.019732757
Lix1	-0.457826446	0.019737185
Fermt2	-0.294106704	0.019739077
Grm5	0.25469424	0.019739077
Lmo4	0.184932122	0.019739077
Prok2	1.26047688	0.019739077
Tspan2	0.371424304	0.019739077
Gpr37l1	-1.069193038	0.019746843
Qsox2	0.320503006	0.019812765
Myo1b	-0.205846703	0.019819207
Sstr3	-0.725631372	0.019820593
Arhgap12	0.249396712	0.019833388
Phka1	-0.420327649	0.019842167
Ccl6	1.566090247	0.020061743
Plscr4	-1.05496059	0.020092938
3-Mar	0.833612251	0.020162152
Nln	-0.275452781	0.020162152
Rreb1	0.475475833	0.020162152
Zbtb20	0.313365512	0.020162152
Myh7	0.892850336	0.020211227
Tm6sf1	0.56584785	0.020324246
Csdc2	0.228478942	0.020462472
Shfl	0.468575178	0.020537073
Yars	-0.207123517	0.020550192
Cenpf	-0.338495355	0.020629986
Rps4l	0.397915519	0.020629986
Aspm	-0.4150666	0.020695113
Fgfbp1	-1.079176749	0.020798617
Nt5dc2	-0.310926303	0.020798617
Smyd3	-0.302783171	0.020798617
Lancl3	-0.395796838	0.020868826
Pbx2	0.282596097	0.020878592
Kcnk13	1.011295978	0.020920785
Aox4	-0.854432336	0.020953708
Fbn2	-0.300043562	0.021030006
Cst3	-0.229089295	0.021103616
Etv4	-0.444912046	0.021143417
Pter	-0.494145487	0.021143417
Trub1	0.274551999	0.021143417
Entpd1	0.45841213	0.021202704
Car4	-0.869333439	0.021251397
Ano4	0.372348139	0.021315851
Pantr2	-0.745430114	0.021373551
Capn5	-0.256900867	0.021502165
Flot1	-0.2634298	0.021594069
Atp10b	-1.08561463	0.021687099
Ankrd63	0.636793472	0.021690427
Adgra1	0.424123143	0.021691914
5031439G07Rik	-0.206932136	0.021767133
Garnl3	-0.244153081	0.021767133
Lrrc9	0.444251698	0.021767133
Runx1t1	0.255881462	0.021767133
Npas1	-0.388236037	0.021932749
Tmtc3	0.304973568	0.022044703
Tkt	-0.218341483	0.022070699
Ipo5	-0.224501472	0.022172581
Htr1a	0.574033711	0.022220454
Slc25a20	-0.398554922	0.022245319
Eps8	-0.369842177	0.022291473
Cx3cl1	0.321470272	0.022524286
Lcp1	0.509343693	0.022599024
Iqsec1	0.229223416	0.022833182
Bcorl1	-0.250256348	0.022923391
Ms4a6d	1.526132274	0.022923391
Zic4	1.446970062	0.023031889
Zbtb38	-0.262068761	0.023121613
Maml2	-0.376151378	0.023129043
Dll3	-0.690581322	0.023207119
Fmnl1	0.316594519	0.023231191
Sparc	-0.288866345	0.023231191
Tgfbr2	0.347163469	0.023231191
Bub1	-0.551643404	0.023641659
Fam83g	1.726095831	0.023642328
Jakmip3	-0.316924102	0.023642328
Tmem151a	0.298082144	0.023642328
Zmat2	-0.279775125	0.023899088
Trim16	-0.57036625	0.024053554
4933431E20Rik	-0.383209523	0.024095766
Ndst4	1.171380791	0.024095766
Dock5	0.525220026	0.024306774
Kcnd2	0.270071322	0.024341244
Rad51	-0.626744117	0.024341244
C130083M11Rik	1.031038781	0.024352685
Dnmt3a	0.252255627	0.024432119
Myh9	0.234674722	0.024537147
Idua	0.452680493	0.02455084
Lypd6	-0.319498032	0.02455084
Nap1l2	0.351992391	0.024636359
Gpr176	0.411053379	0.024852994
Dnajc16	0.248397244	0.025204143
Gas6	0.234084186	0.025206859
Celf5	0.180017143	0.025232297
Zfp28	-0.324144895	0.025437104
Slc43a2	0.242605552	0.025510636
Ezr	-0.352199723	0.025655224
Eml5	0.248754407	0.025757092
Cbarp	0.202436552	0.025783968
Ocrl	0.216554933	0.025873909
Ubn2	0.224708285	0.025893493
Hdac10	-0.408476792	0.026004746
Ldhb	0.207717128	0.026083964
Bcl7a	-0.248414882	0.026258487
Slc7a5	-0.270000409	0.026558409
Usp1	-0.292061871	0.026690528
Atp2b2	-0.201107139	0.02694226
Setd4	0.379274604	0.027095854
Map1lc3b	-0.183803678	0.02715374
Rap1gap	0.228366321	0.027270499
Nyap2	0.285533781	0.027536533
Sgsm1	0.286522293	0.027543207
Tbata	-1.709619096	0.027543815
Tsnax	0.230334534	0.027543815
Lims2	-0.995728439	0.027599143
Fes	0.74376007	0.027661713
Itpripl1	-0.420893263	0.027845282
Fn1	0.237811211	0.027955925
Bop1	-0.257739531	0.027994083
Ufm1	-0.238630243	0.027994083
Polq	0.426835597	0.028027355
B3galt5	0.518721119	0.02804501
Cnih1	0.245858087	0.028352456
Ebf2	1.136237613	0.028352456
Oplah	-0.421127895	0.028352456
Pde7b	0.37821783	0.02841573
Slc9b2	-0.68710705	0.02841573
Tpbgl	1.0334682	0.028472981
Anxa7	-0.314506766	0.02849899
Acsbg1	-0.287150911	0.028503416
Ugt1a7c	2.190740865	0.028530434
Scgn	2.001670661	0.02887356
AI854703	0.310069597	0.028910508
Foxn2	-0.32074528	0.028937471
Elfn2	0.249186567	0.028958377
Penk	0.480097668	0.029023782
Slc22a6	-0.475230242	0.029156345
Kcnc1	0.233213549	0.029251783
Prkd3	-0.269799596	0.029251783
Plcxd3	0.53662464	0.029307861
Ptpn12	-0.236484803	0.029307861
Samd3	1.577488855	0.029307861
Caprin1	-0.183181181	0.029314436
Stmn2	-0.179089964	0.029314436
Vax1	0.751635675	0.029427234
Sp8	0.355074484	0.029872462
Rgs17	0.333546322	0.029900399
Sptbn2	-0.235641356	0.030058038
Ypel2	0.449914633	0.030058038
Atp8b1	-0.731878649	0.03014178
Gsdme	-0.254868647	0.030288953
Nkd1	-0.43668526	0.030366367
Rsph9	-0.479817313	0.030366367
Cd33	0.817569	0.030412341
Spint1	1.804438277	0.030442777
Ugp2	-0.26006345	0.030442777
Clgn	0.389689128	0.030463067
Dct	-1.957494385	0.03047334
Pdgfrb	0.270934641	0.030598779
Wnt5b	-0.896590724	0.030723923
Matk	-0.317847932	0.030920455
Ifitm1	1.010986712	0.030945137
Nppc	1.128739437	0.031395721
Ptafr	1.24105292	0.031441646
Slain2	-0.240853289	0.031852459
Myo18b	-0.754428977	0.031888781
Krba1	0.218807852	0.031926233
Shisa7	0.182576359	0.032002693
Ybx3	-0.299461176	0.032002693
Mfng	-0.490945642	0.032058236
Rpl34-ps1	-0.560831414	0.032115994
Sun2	-0.27941122	0.032115994
Rab27b	0.389951477	0.032200212
H2afz	-0.213717014	0.03230139
Slc8a3	0.255424782	0.032449878
Cdk4	-0.205067558	0.03263857
Chd5	0.169428162	0.032683056
Ppip5k1	0.325634091	0.032683056
Pqlc3	0.701706192	0.032683056
Eno2	0.212551827	0.032700214
Slc9a5	0.332202565	0.032827623
Cdc42se1	-0.248405606	0.032831856
Cpa3	1.82138219	0.032831856
Cenph	-0.74844051	0.032855886
Irf8	0.733386415	0.032855886
Cplane1	0.196955447	0.03299195
Usp29	0.3342576	0.03299195
Rogdi	0.319908691	0.033027964
Cr2	0.964529505	0.033086612
Efna3	-0.315097916	0.033295646
Cetn3	-0.23383358	0.033364107
Cftr	1.117102582	0.033364107
Tpm3	-0.190736915	0.033364107
Zfp410	-0.299428035	0.033364107
Cep63	0.299947145	0.033377656
Eef2k	-0.230380205	0.033377656
Slitrk1	-0.316393689	0.033377656
Prkcq	0.479766773	0.033640963
Fndc3a	0.265434334	0.033655289
Psd4	0.929592399	0.033969735
Dio2	-0.435233844	0.034107712
Ap4m1	0.325519832	0.034110182
Itga7	-0.690734205	0.034245812
Tekt5	0.749209586	0.034246926
Rhbdf1	-0.407836672	0.034336096
Tnc	-0.536371803	0.034336096
Dock8	0.790779385	0.034485477
Mtfr1	-0.337139571	0.034485477
Unc93a	1.666891784	0.034485477
Synj1	0.174465269	0.034592218
Ranbp17	0.386167075	0.034612689
Ect2	-0.459544026	0.034636838
Asb1	-0.276130118	0.034806481
Pard6g	-0.286091102	0.034806481
Unc5b	0.447183038	0.034806481
Tubb4b	-0.209093061	0.034850334
Rcor2	-0.350191453	0.034865934
Cacna1e	0.162663597	0.034896767
Hsd17b10	-0.308889524	0.035013187
Fcrls	0.451368505	0.035220546
Akt1	-0.2013254	0.035632017
Arxes1	0.312861288	0.035798078
Rasal2	0.202724376	0.03598252
Rala	-0.176648461	0.035992488
Arnt2	0.208527644	0.035996856
Snap47	-0.178843042	0.035996856
Pdia6	-0.202990257	0.036213417
Larp1b	-0.422495934	0.036229697
Zfand6	-0.264480975	0.036229697
Fkbp1a	-0.188124324	0.036238356
Tmem176b	0.362666103	0.03647885
Adamts18	-0.35645382	0.036594686
Hspa4	-0.167410898	0.036767071
Siglec1	0.913987021	0.036771016
Cpt1c	0.25817916	0.036800771
Grin3a	0.232864602	0.036800771
Ifi207	1.253577594	0.036800771
Lgr6	0.738418003	0.036800771
Mcur1	-0.429064553	0.036800771
Ptgs1	0.699016766	0.036800771
Xkr6	0.420896944	0.036800771
Ykt6	-0.213152971	0.036800771
Cyp2j6	-0.444109652	0.036805334
Cdc25b	-0.368298008	0.036840076
Fbxo11	-0.177677571	0.036916247
Eif3e	-0.189695015	0.036929889
Pdzrn4	0.375406801	0.036986171
Tnfrsf10b	0.910777313	0.036986171
Ano3	0.415812496	0.037048561
Atxn10	-0.17132613	0.037312639
Nupr1	-1.002217457	0.037440595
Vps26a	-0.263001386	0.03745148
Icam1	0.778901898	0.037644596
Knstrn	-0.518728308	0.037954445
Egfem1	0.678942502	0.038222543
Tmem231	0.372477838	0.038334845
Clca3a1	1.115138398	0.038481164
Chrm2	-0.439327982	0.038658788
Arglu1	0.219553799	0.038711461
Kcnj3	-0.388910871	0.038904872
Cadm3	-0.188760249	0.038908277
Sptb	0.231337559	0.038908277
G2e3	-0.234396651	0.038994957
Sqle	-0.194413896	0.039172104
Isl1	1.124951859	0.039188173
Clec7a	1.919601013	0.039329667
Psat1	-0.23514525	0.039329667
Ilvbl	0.317687238	0.039408476
Fgf3	1.004260203	0.039516725
Pdlim4	-0.462654478	0.039516725
Agap2	0.17647655	0.039540808
Cpne2	0.262075813	0.039540808
Casp7	0.332274238	0.039677401
Cux2	-0.283185547	0.039678962
Kctd15	-0.311453251	0.039807516
Nuak2	0.550554967	0.040117427
Foxp4	0.236612419	0.040118007
Tceal6	0.308013671	0.040118007
Ptpn4	-0.222311803	0.040130978
Zc2hc1a	-0.22184351	0.040263572
Emp1	-0.539195751	0.040307074
Rnpc3	0.277829826	0.040307074
Atp1b3	0.2490138	0.040344205
Rapgef4	0.254354327	0.040471555
Arf4	-0.174458122	0.040477516
Arl5a	0.200718285	0.040489117
Bmf	0.441814547	0.040489117
Ikzf5	-0.27684713	0.040489117
Cbx6	0.254551674	0.040727186
Arap2	-0.326703738	0.040782666
Ccdc102a	-0.65644871	0.040782666
Dixdc1	0.226822231	0.040782666
Gsto1	-0.244632628	0.040803907
Elovl2	-0.213471297	0.040861579
Col19a1	0.529576065	0.040910936
BC051142	0.639331653	0.041009189
Marcksl1	-0.177390209	0.041192993
Rab40b	0.4882839	0.041192993
Gria3	0.254637058	0.04126068
Gm14164	1.400334766	0.041359225
Ttll3	0.400120741	0.041482838
Nasp	-0.193922684	0.041533055
Sinhcaf	-0.390393234	0.041618583
Ahsa1	-0.23539124	0.041766688
Hecw1	-0.194368166	0.041847842
Raly	-0.222539354	0.041998856
Six3os1	0.543813647	0.042137027
9330159F19Rik	-0.188150031	0.042585831
Slc37a4	-0.361233418	0.042742716
Lhx5	0.927357247	0.042750576
Fam205c	-0.666209308	0.04276346
Ube2r2	-0.21270963	0.042890228
Cpsf2	-0.196812682	0.04303788
C1ra	1.797155731	0.043081471
Dcaf5	-0.194065732	0.043081471
Slc27a2	0.652297511	0.043081471
Edil3	-0.354491789	0.043288552
Zfp101	-0.353343102	0.043288552
Sh3gl2	-0.228283319	0.043321152
Frrs1	0.678770631	0.043666115
Hrk	0.3348943	0.043805
Asb2	0.85412685	0.043909323
Neat1	0.545950747	0.043909323
Arl6ip5	-0.217667024	0.043918039
Ptbp3	0.249174833	0.043918039
Wfs1	0.388245483	0.043918039
Ttyh3	-0.215381159	0.04414525
Atg9b	0.530696697	0.044272618
Hsd11b1	-1.549788744	0.044380859
Grm1	0.32975867	0.044392366
Ctxn2	0.842131845	0.044420055
E330009J07Rik	-0.243141825	0.044494888
Nsf	0.217797865	0.044494888
Maml3	0.337725298	0.044836508
Vcl	0.298234974	0.044893618
Atp11c	0.229522016	0.045011553
Fto	0.178749317	0.045099262
Nsg2	0.148653012	0.045099262
Rgcc	-0.546073646	0.045099262
Fndc9	0.548697172	0.045106841
Szt2	0.201147788	0.045106841
Tmem130	0.529370752	0.045134683
Clip2	-0.171484133	0.045367707
Cd86	1.088973762	0.045395647
Dmtn	-0.197387324	0.045395647
Stard9	-0.257676883	0.045546272
Slc39a2	0.633993203	0.045558002
Spint2	0.526198142	0.045558002
Camk2n1	0.21783318	0.045736728
Ccl28	0.479787586	0.045736728
Ebf1	0.669024462	0.045802784
Mgme1	-0.613064023	0.045802784
Vwce	0.739109846	0.045802784
Pdk3	0.361578532	0.045803596
Actr5	0.408426607	0.046048893
Radil	0.32629325	0.04607987
Tmem268	0.476959297	0.046171248
Chrdl1	-0.560256396	0.046487692
Gopc	-0.229374569	0.046487692
Nr2e1	-0.370545329	0.046487692
Braf	0.208192052	0.046559296
1600014C10Rik	0.313788725	0.046632731
Mcm6	-0.361015715	0.046632731
Zfhx2	0.207099864	0.046632731
Slco5a1	0.203911467	0.046669389
Fgf12	0.24529578	0.046708137
P2rx6	0.466601658	0.046962417
Taok3	-0.210257557	0.046977868
Trim9	-0.186387654	0.046977868
Cck	-0.875891279	0.047221272
Tmem132a	-0.181687297	0.047327678
Fbxw8	-0.273160176	0.047340514
Fam129b	-0.23416615	0.047344533
Vtn	-0.384480807	0.047394986
5330434G04Rik	0.627836889	0.047475294
Rragd	-0.22307059	0.047493146
Casp12	0.548680943	0.047515398
Slco4a1	-0.735055491	0.047526115
Rnf227	0.320998509	0.047781185
Rnf128	0.718707822	0.047797988
Rpa1	-0.257921493	0.047797988
Mid2	0.269921567	0.04781704
Iqub	1.001157992	0.048052741
Rbpj	-0.210881641	0.048122037
Ano5	0.983672823	0.048257096
Cldn5	-0.263992195	0.048257096
Alk	0.449704853	0.048605632
Parp4	0.314437396	0.048714418
Scube3	0.21128041	0.049077208
Agbl5	0.211672912	0.049424257
Rai1	0.188658334	0.049424257
Luc7l	0.184721079	0.049493454
Adamts12	0.547808847	0.049555422
Csf2ra	0.294729421	0.049556415
Tcim	0.698125127	0.049573394
Ncam1	-0.18475478	0.049587572
Tln2	0.194142645	0.049641679
Tmem91	0.608809839	0.049719424
Atp2b1	-0.188896282	0.050016927
Apold1	0.654687817	0.050018573
Ppp2r5e	-0.187042303	0.050026642
Rassf4	0.512236129	0.050036178
Brip1	-0.790967302	0.050084732
Dmrtb1	0.716335103	0.050435119
Gm15328	0.392176677	0.050509748
Idi1	-0.255551182	0.050523816
Napb	0.218234112	0.050928937
Frat2	-0.439743475	0.05099815
Pogk	-0.181791604	0.051071474
Strap	-0.200880231	0.051168618
Fmr1	-0.185635328	0.051208101
G630016G05Rik	0.466846384	0.051332426
Bnc2	0.807414428	0.051334659
Emp2	-0.32639179	0.051341681
Serf1	-0.50409983	0.051453085
Prrc2c	0.174169206	0.051677472
Dctn2	-0.190801502	0.051724106
Perp	0.585368874	0.05179416
Ppp1r1b	0.332466918	0.05179416
Tmed4	-0.234110567	0.051982455
Acads	-0.487619245	0.05202459
Rab34	0.250874723	0.05202459
Myot	1.930716887	0.052578856
Selenom	-0.337926489	0.052833296
Cpne5	0.225315943	0.053089043
Magel2	1.131016248	0.053089043
Skida1	-0.310592105	0.053089043
Hdac9	-0.324135959	0.053249979
Asl	0.368033829	0.053293875
Vav1	0.959620495	0.053511983
Gpr83	0.588486508	0.053652686
Mef2a	0.18616087	0.053655964
Herc3	-0.214177878	0.053660579
Rfx7	0.189109563	0.053680026
Nbea	-0.180644464	0.053920823
Tpm4	-0.242840543	0.054020021
Mapk11	-0.287619072	0.054029502
Jcad	-0.268481823	0.054043118
Gnas	0.420237004	0.054050182
Abcd4	0.382691438	0.054122399
Slc16a1	-0.271738788	0.054122399
Rac2	0.776962365	0.05413636
Cct7	-0.174393193	0.05417754
Lima1	-0.244952498	0.054266757
Ddit4	0.237349938	0.054330678
Gpt2	-0.26952061	0.054330678
Gipr	-0.368020026	0.054334869
Dhrs1	-0.285201963	0.054346174
Pgpep1	-0.334362629	0.054413952
Mirg	0.411223309	0.054578687
Pygb	-0.202126141	0.054578687
Mdm4	0.163979024	0.054787212
Exoc6	-0.248125883	0.054888742
Acer2	0.489870589	0.055006129
Cdk18	1.133278064	0.055006129
Fgfr2	-0.320781264	0.055007567
Nbl1	-0.378664079	0.05530848
Slc9a6	0.221823141	0.055339588
Ripk4	1.249817156	0.05573623
Sat1	0.343444562	0.05573623
Txnrd1	-0.174017192	0.055870579
Slc37a3	-0.204303832	0.056050919
Ikzf4	0.234484244	0.056292809
Prdm10	0.273185383	0.05630733
H2afv	-0.278243275	0.056359682
Hnmt	0.507991417	0.056359682
Siah1a	-0.251376981	0.056584426
Ermn	-1.057060498	0.056823788
Ccr5	1.323897756	0.056885616
Ctsa	0.227011891	0.056885616
Mrps33	-0.342037171	0.056933541
Ago2	0.220583603	0.057054579
Gm38413	0.586391022	0.057206669
Trim59	-0.30457847	0.057206669
Ppargc1b	0.664391608	0.057343921
Kcnmb4os2	-0.744608668	0.057564519
Rapgef3	0.407790423	0.057564519
C1qtnf1	0.514818335	0.057695628
Mab21l1	1.054667118	0.057695628
Osbpl5	-0.228694797	0.057695628
Pcnx3	0.175047373	0.057695628
Xk	-0.337529611	0.05776195
Brinp2	0.229489289	0.057791916
Spsb1	-0.490832564	0.057791916
Gm5148	1.004542108	0.057827506
Cbfa2t2	-0.209893996	0.057847974
Cdc20	-0.390235529	0.057955512
Vcam1	-0.332331972	0.058008498
Ncf2	0.781669048	0.05807389
Akap17b	0.299359314	0.058286014
Pcbp4	-0.193022912	0.058286014
Ptpdc1	0.239437611	0.058286014
Mgat4c	0.407053515	0.058291777
Tnfaip8l3	0.891697489	0.058366318
Pdcl	-0.238878	0.05849649
Saal1	-0.285226409	0.058677116
Tox3	-0.334842536	0.058677116
Polr3h	-0.284591453	0.058707846
Atg3	-0.247123709	0.058904804
Zfp395	0.358481522	0.058965029
Zfp277	-0.315476988	0.059048642
Dhh	1.66170811	0.059054201
Ppp1r9a	0.193720853	0.059319595
Pde1a	0.297224507	0.05947764
Nipal2	0.580850789	0.05973349
Veph1	-0.605235506	0.059859671
Kctd1	0.258058005	0.059926524
Cyba	0.728987464	0.060018147
Tmem178b	0.232737689	0.060018147
Guf1	0.241004377	0.060070674
Ube2g1	-0.193018755	0.060070674
Lgi1	0.29553858	0.060089237
Fjx1	-0.274795282	0.060213619
Naa40	0.209662426	0.060276188
Mmp15	-0.234766499	0.060389593
Ccdc106	0.264477041	0.060608213
Ick	-0.195363872	0.060705519
Plxdc2	0.274873859	0.060751006
Arl8a	-0.174652005	0.060776537
Notch1	-0.234405219	0.060776537
Dleu2	-0.497717495	0.061014294
Rnf141	-0.247025654	0.061023268
Prrg3	0.235150661	0.061098388
Sash3	1.140862573	0.06124657
S1pr5	-0.905429798	0.061253926
Telo2	-0.234393424	0.061312064
Lclat1	0.268068695	0.06131992
Eya2	0.549971227	0.061542633
Slc38a1	-0.185531501	0.061542633
BC024139	0.30480441	0.061625645
Fbln2	0.287411574	0.061762883
Cyb561d1	0.345879228	0.061837194
Dusp4	0.237288998	0.062234784
2410021H03Rik	0.829950543	0.062518901
Ipw	0.241018305	0.062518901
Picalm	-0.15941671	0.062693588
Serinc2	-0.32210267	0.06269699
Dusp8	0.204956844	0.062820956
Tmem117	0.529719572	0.062835702
Itga4	-0.452175348	0.062860222
Atad2	-0.398768304	0.062910901
Rarg	-0.393988682	0.063042504
Cep68	-0.218450579	0.063063121
Klhdc8a	0.371378255	0.063110303
Sox6	0.243284796	0.063281783
Ccdc15	0.440729963	0.063448105
Ly9	1.673451868	0.063476192
Zmynd8	0.176321166	0.064179091
Mfn1	0.193761224	0.064550859
Usp33	-0.191864897	0.064634482
Nras	-0.184649968	0.06471163
Ptprd	-0.232454597	0.064716247
Spock3	0.778313454	0.064716247
Fgf18	0.737433962	0.06482043
Tbl1xr1	-0.195957096	0.064840429
Hfm1	0.367565676	0.064936317
Sox21	-0.503868044	0.064936317
Ap1m2	1.134851477	0.065045918
Kazn	0.20351339	0.065045918
Slc35a5	-0.24833508	0.065417489
Gpr22	-0.442631292	0.065537417
Kat6b	-0.174857656	0.065942034
Fap	-0.905353954	0.066423604
Snph	0.203349361	0.06644638
6430571L13Rik	0.580508709	0.066540568
Abca2	0.178939721	0.066540568
Acap2	0.208986611	0.066540568
Fanci	-0.755647992	0.066540568
Nfya	-0.230234216	0.066540568
Nono	-0.167112763	0.066540568
Nrsn2	0.621354491	0.066631002
Gdf9	-1.103531537	0.066693291
Tbc1d9	0.183225123	0.066735187
Clip4	0.284975331	0.06686046
Creb1	-0.189736734	0.067095689
Klf15	-0.494308136	0.067095689
Tmem86a	0.399678997	0.067095689
Zfp516	0.273041101	0.067144169
Cav2	-0.444444193	0.067278171
Rrm2	-0.278774653	0.067278171
Ptma	-0.180048129	0.067524653
St8sia3	0.213664871	0.067779088
Pgk1	0.177468016	0.067918407
9030624G23Rik	-0.987679942	0.068355189
Ptp4a1	-0.202380905	0.068400276
Atp13a3	-0.205986896	0.068551842
Gabrg2	-0.199691943	0.068551842
Nefl	0.279008014	0.068551842
Apaf1	0.234587482	0.068606003
Podxl	-0.261383747	0.068606003
Socs2	0.222634667	0.068663475
Cenpb	-0.173111057	0.068741015
Alcam	0.285779898	0.06883876
Ccz1	-0.256870663	0.06883876
Ptp4a2	-0.165771907	0.068895175
Xlr3a	-1.429455885	0.068895175
Cp	0.49949392	0.069306945
Golga4	0.19073508	0.070222087
Mbtps2	-0.20317908	0.07041287
Syndig1	-0.310918582	0.07041287
Xkr4	0.234509353	0.070992198
Crtc3	-0.240442418	0.071157974
Wwtr1	-0.31757309	0.071728166
Cds2	0.189529222	0.071741309
Gtf2h5	-0.199267604	0.071741309
Smc1a	-0.166281605	0.071741309
Sv2a	0.170226931	0.071787556
Slc39a10	-0.234011215	0.071819163
Mapt	-0.160452748	0.072053212
Insrr	0.858411661	0.072165988
Six3	0.913888893	0.072484843
Nhs	0.799339283	0.072688064
Fam167a	0.400559166	0.072741533
Samd1	-0.308475288	0.072741533
A730056A06Rik	0.591655957	0.0730123
Adam7	1.814416978	0.0730123
Dynll2	0.179581075	0.0730123
Larp7	-0.281349861	0.073027972
Ncf1	0.826185048	0.073049405
Oxr1	0.219134443	0.073106559
Adam10	-0.175929446	0.073530388
Celf2	-0.174941491	0.074026337
Ifi204	1.502134773	0.074026945
Ppp1r9b	-0.178014437	0.074110358
Dnah1	0.423527756	0.074208758
Hcrtr1	1.340717357	0.074208758
Fam107a	0.548615165	0.074530493
Srek1	0.186429189	0.074603911
Arhgap40	0.885639255	0.074609101
Chrm3	0.368594677	0.074626466
Unc79	0.184157667	0.074626466
Cnn3	-0.196366127	0.075129168
Vldlr	0.18457141	0.075129168
Ehd1	-0.19326041	0.075157945
Adamtsl2	-0.448287374	0.075462014
Rtl1	0.490318257	0.07552261
Ubtf	-0.162276236	0.075716007
Mboat7	0.212356494	0.075801096
Aox1	0.957043462	0.075804862
Zfp385b	-0.341470765	0.075804862
S100a1	-0.668547311	0.075967303
Vhl	-0.198590906	0.07609773
H2bc4	-0.658268692	0.076106581
Cep76	-0.394168626	0.076985259
Fndc5	-0.457077101	0.077262792
Lpgat1	0.177683313	0.077262792
Sntg2	0.800943583	0.077262792
Zfp260	-0.201508638	0.077268758
Cbx7	0.35072207	0.077769424
Nup54	0.232322237	0.078029856
Mrgpre	-0.311163757	0.078120995
Esco2	-0.59809232	0.07817474
Slc22a15	0.299115848	0.078224047
Cc2d1a	0.203915049	0.078494603
Mindy1	-0.235365255	0.078560511
Rapgefl1	-0.230237661	0.078582098
Pkdcc	0.297409827	0.078858006
Tlcd1	-0.566570639	0.079012903
Ints8	-0.246638017	0.079282083
Foxc1	0.44326388	0.079731517
Casd1	0.219465971	0.079887274
2410004P03Rik	1.066926644	0.079980158
Ctnnb1	-0.136662577	0.080035374
Gstm5	-0.362919551	0.080285971
Fam163b	0.322361464	0.080314076
Dcaf7	0.184308936	0.080377053
5730405O15Rik	1.038478824	0.080482983
Sh3bp4	-0.234218724	0.080482983
Lct	-1.774985955	0.0806283
Lrp5	-0.308157751	0.0806283
Hes5	-0.795775728	0.08083224
Rrp1b	0.220890039	0.080947711
Capza2	-0.164947495	0.081073023
Mir1188	1.24269453	0.081073023
Sulf2	0.175980182	0.081073023
Svip	-0.273590926	0.081293045
Mmgt1	0.22310995	0.081420708
Slc36a4	0.214324901	0.081431059
F13a1	0.42402314	0.081522208
Pclaf	-0.380234011	0.082092838
Ctxn1	-0.198859042	0.08217969
Sla	-0.567748537	0.08217969
Tro	0.180223259	0.08220204
Atp1a1	0.157952158	0.082553492
Trpm4	-0.375059098	0.082553492
Slc35f4	-0.419730623	0.082663632
Klhdc7a	0.910768116	0.082686605
Ak3	-0.192368265	0.08301142
Atm	-0.213846472	0.083047755
Bsg	-0.160238471	0.083047755
Knl1	-0.458809421	0.083047755
Trim28	-0.157325268	0.083047755
Stx1a	-0.228660666	0.083287223
Kcng3	0.990157341	0.083436812
Atp8b2	0.19058602	0.083727129
Fastkd5	-0.742172153	0.083727129
[truncated: 9,722 more rows]
