# Supplementary material for: EFTUD2 Regulates Cortical Morphogenesis via Modulation of Caspase‐3 and Aifm1 Splicing Pathways
Source: Adv Sci (Weinh). 2025 May 31;12(32):e04200. doi: 10.1002/advs.202504200 (PMC12407278; doi:10.1002/advs.202504200)
Supplement: Supplementary file 3 — Supplemental Table 3 [file ADVS-12-e04200-s001.csv]

ID	Description	GeneRatio	BgRatio	pvalue	p.adjust	qvalue
GO:0030900	forebrain development	24/216	386/23210	2.44E-13	8.29E-10	5.82E-10
GO:0021537	telencephalon development	15/216	249/23210	1.34E-08	1.76E-05	1.23E-05
GO:0051480	regulation of cytosolic calcium ion concentration	18/216	374/23210	1.55E-08	1.76E-05	1.23E-05
GO:0072503	cellular divalent inorganic cation homeostasis	20/216	497/23210	4.74E-08	4.03E-05	2.83E-05
GO:0002275	myeloid cell activation involved in immune response	9/216	85/23210	9.89E-08	6.07E-05	4.26E-05
GO:0006874	cellular calcium ion homeostasis	19/216	473/23210	1.07E-07	6.07E-05	4.26E-05
GO:0021871	forebrain regionalization	6/216	27/23210	1.52E-07	7.40E-05	5.19E-05
GO:0055074	calcium ion homeostasis	19/216	489/23210	1.79E-07	7.61E-05	5.34E-05
GO:0010001	glial cell differentiation	13/216	239/23210	4.13E-07	0.000156058	0.000109498
GO:0003002	regionalization	16/216	373/23210	4.73E-07	0.000160945	0.000112927
GO:0060099	regulation of phagocytosis	5/216	19/23210	6.97E-07	0.000215457	0.000151175
GO:1905153	regulation of membrane invagination	5/216	20/23210	9.22E-07	0.000253742	0.000178039
GO:0090596	sensory organ morphogenesis	14/216	301/23210	9.70E-07	0.000253742	0.000178039
GO:2000177	regulation of neural precursor cell proliferation	9/216	113/23210	1.15E-06	0.000278305	0.000195273
GO:0043523	regulation of neuron apoptotic process	13/216	264/23210	1.27E-06	0.000287462	0.000201698
GO:0043062	extracellular structure organization	14/216	315/23210	1.66E-06	0.000352422	0.000247277
GO:0048562	embryonic organ morphogenesis	14/216	318/23210	1.85E-06	0.000360014	0.000252604
GO:0007389	pattern specification process	17/216	468/23210	2.04E-06	0.000360014	0.000252604
GO:1901214	regulation of neuron death	15/216	368/23210	2.05E-06	0.000360014	0.000252604
GO:0007409	axonogenesis	17/216	470/23210	2.16E-06	0.000360014	0.000252604
GO:0042063	gliogenesis	14/216	323/23210	2.22E-06	0.000360014	0.000252604
GO:0021543	pallium development	10/216	158/23210	2.39E-06	0.000368857	0.000258809
GO:0045165	cell fate commitment	13/216	284/23210	2.84E-06	0.000420573	0.000295096
GO:2000179	positive regulation of neural precursor cell proliferation	10/216	67/23210	2.97E-06	0.000421019	0.000295408
GO:0002444	myeloid leukocyte mediated immunity	8/216	97/23210	3.51E-06	0.000474616	0.000333015
GO:0043299	leukocyte degranulation	7/216	69/23210	3.63E-06	0.000474616	0.000333015
GO:0051402	neuron apoptotic process	13/216	293/23210	4.00E-06	0.000497167	0.000348838
GO:0006821	chloride transport	8/216	99/23210	4.09E-06	0.000497167	0.000348838
GO:0002274	myeloid leukocyte activation	11/216	215/23210	5.87E-06	0.000679932	0.000477075
GO:0048880	sensory system development	15/216	403/23210	6.17E-06	0.000679932	0.000477075
GO:0015698	inorganic anion transport	9/216	139/23210	6.38E-06	0.000679932	0.000477075
GO:0070997	neuron death	15/216	405/23210	6.55E-06	0.000679932	0.000477075
GO:0042119	neutrophil activation	5/216	29/23210	6.60E-06	0.000679932	0.000477075
GO:1900271	regulation of long-term synaptic potentiation	6/216	52/23210	8.63E-06	0.000810006	0.000568342
GO:0061351	neural precursor cell proliferation	10/216	183/23210	8.82E-06	0.000810006	0.000568342
GO:0002366	leukocyte activation involved in immune response	12/216	269/23210	8.95E-06	0.000810006	0.000568342
GO:0046879	hormone secretion	14/216	365/23210	9.04E-06	0.000810006	0.000568342
GO:0010574	regulation of vascular endothelial growth factor production	5/216	31/23210	9.30E-06	0.000810006	0.000568342
GO:0030198	extracellular matrix organization	12/216	271/23210	9.65E-06	0.000810006	0.000568342
GO:0051930	regulation of sensory perception of pain	6/216	53/23210	9.66E-06	0.000810006	0.000568342
GO:1903532	positive regulation of secretion by cell	16/216	472/23210	9.76E-06	0.000810006	0.000568342
GO:0002263	cell activation involved in immune response	12/216	273/23210	1.04E-05	0.000840927	0.000590037
GO:0051931	regulation of sensory perception	6/216	54/23210	1.08E-05	0.000844129	0.000592284
GO:0009914	hormone transport	14/216	373/23210	1.15E-05	0.000844129	0.000592284
GO:0042472	inner ear morphogenesis	8/216	114/23210	1.17E-05	0.000844129	0.000592284
GO:0002283	neutrophil activation involved in immune response	4/216	16/23210	1.22E-05	0.000844129	0.000592284
GO:0021978	telencephalon regionalization	4/216	16/23210	1.22E-05	0.000844129	0.000592284
GO:0060100	positive regulation of phagocytosis	4/216	16/23210	1.22E-05	0.000844129	0.000592284
GO:1905155	positive regulation of membrane invagination	4/216	16/23210	1.22E-05	0.000844129	0.000592284
GO:0010573	vascular endothelial growth factor production	5/216	33/23210	1.28E-05	0.000867294	0.000608538
GO:0007204	positive regulation of cytosolic calcium ion concentration	13/216	327/23210	1.30E-05	0.000867294	0.000608538
GO:0048708	astrocyte differentiation	7/216	85/23210	1.46E-05	0.000957357	0.00067173
GO:0015850	organic hydroxy compound transport	11/216	239/23210	1.59E-05	0.001021093	0.000716451
GO:0048568	embryonic organ development	16/216	493/23210	1.67E-05	0.001051193	0.000737571
GO:0036230	granulocyte activation	5/216	35/23210	1.72E-05	0.001065698	0.000747748
GO:0008217	regulation of blood pressure	10/216	200/23210	1.91E-05	0.001150624	0.000807337
GO:1901215	negative regulation of neuron death	11/216	244/23210	1.93E-05	0.001150624	0.000807337
GO:0045776	negative regulation of blood pressure	6/216	60/23210	2.00E-05	0.001170134	0.000821026
GO:0050953	sensory perception of light stimulus	9/216	162/23210	2.19E-05	0.001250428	0.000877364
GO:0001819	positive regulation of cytokine production	15/216	449/23210	2.21E-05	0.001250428	0.000877364
GO:0001654	eye development	14/216	397/23210	2.30E-05	0.001285054	0.00090166
GO:0043010	camera-type eye development	13/216	348/23210	2.50E-05	0.001351558	0.000948322
GO:0150063	visual system development	14/216	400/23210	2.50E-05	0.001351558	0.000948322
GO:0097305	response to alcohol	10/216	209/23210	2.79E-05	0.001482216	0.001039999
GO:0048839	inner ear development	10/216	211/23210	3.03E-05	0.001582952	0.00111068
GO:0002886	regulation of myeloid leukocyte mediated immunity	6/216	65/23210	3.17E-05	0.001632245	0.001145266
GO:0007200	phospholipase C-activating G protein-coupled receptor signaling pathway	7/216	96/23210	3.24E-05	0.001645846	0.00115481
GO:0051048	negative regulation of secretion	11/216	261/23210	3.58E-05	0.001790437	0.001256262
GO:0021761	limbic system development	7/216	98/23210	3.70E-05	0.001826063	0.00128126
GO:0050730	regulation of peptidyl-tyrosine phosphorylation	11/216	263/23210	3.84E-05	0.00186439	0.001308152
GO:0070374	positive regulation of ERK1 and ERK2 cascade	10/216	218/23210	3.99E-05	0.001911974	0.001341539
GO:0042471	ear morphogenesis	8/216	136/23210	4.19E-05	0.001981232	0.001390134
GO:0034765	regulation of ion transmembrane transport	15/216	478/23210	4.52E-05	0.002104653	0.001476733
GO:0043524	negative regulation of neuron apoptotic process	9/216	178/23210	4.59E-05	0.002109512	0.001480141
GO:0021953	central nervous system neuron differentiation	10/216	225/23210	5.21E-05	0.002351602	0.001650004
GO:0043270	positive regulation of ion transport	12/216	322/23210	5.25E-05	0.002351602	0.001650004
GO:0070371	ERK1 and ERK2 cascade	12/216	323/23210	5.41E-05	0.002391167	0.001677765
GO:0002093	auditory receptor cell morphogenesis	4/216	23/23210	5.62E-05	0.002451432	0.00172005
GO:0019233	sensory perception of pain	8/216	143/23210	5.99E-05	0.002579086	0.001809619
GO:0007422	peripheral nervous system development	6/216	73/23210	6.14E-05	0.002608991	0.001830601
GO:0030072	peptide hormone secretion	11/216	278/23210	6.33E-05	0.002658025	0.001865006
GO:1903531	negative regulation of secretion by cell	10/216	232/23210	6.73E-05	0.002770854	0.001944173
GO:0070661	leukocyte proliferation	12/216	331/23210	6.84E-05	0.002770854	0.001944173
GO:0042391	regulation of membrane potential	14/216	439/23210	6.84E-05	0.002770854	0.001944173
GO:0072006	nephron development	8/216	146/23210	6.94E-05	0.002775223	0.001947238
GO:0021987	cerebral cortex development	7/216	109/23210	7.32E-05	0.002894872	0.00203119
GO:0061448	connective tissue development	11/216	285/23210	7.90E-05	0.003059122	0.002146437
GO:0010575	positive regulation of vascular endothelial growth factor production	4/216	25/23210	7.92E-05	0.003059122	0.002146437
GO:0021782	glial cell development	7/216	111/23210	8.21E-05	0.003138914	0.002202423
GO:0014013	regulation of gliogenesis	8/216	150/23210	8.39E-05	0.003169008	0.002223539
GO:0043301	negative regulation of leukocyte degranulation	3/216	10/23210	9.09E-05	0.003275643	0.002298359
GO:0048149	behavioral response to ethanol	3/216	10/23210	9.09E-05	0.003275643	0.002298359
GO:1902563	regulation of neutrophil activation	3/216	10/23210	9.09E-05	0.003275643	0.002298359
GO:0043300	regulation of leukocyte degranulation	5/216	49/23210	9.11E-05	0.003275643	0.002298359
GO:0050731	positive regulation of peptidyl-tyrosine phosphorylation	9/216	195/23210	9.27E-05	0.003275643	0.002298359
GO:0007263	nitric oxide mediated signal transduction	4/216	26/23210	9.29E-05	0.003275643	0.002298359
GO:0048511	rhythmic process	11/216	291/23210	9.51E-05	0.003275643	0.002298359
GO:0043583	ear development	10/216	242/23210	9.55E-05	0.003275643	0.002298359
GO:0048663	neuron fate commitment	6/216	79/23210	9.57E-05	0.003275643	0.002298359
GO:0032675	regulation of interleukin-6 production	8/216	153/23210	9.63E-05	0.003275643	0.002298359
GO:0030100	regulation of endocytosis	11/216	293/23210	0.000101025	0.003401841	0.002386906
GO:0062013	positive regulation of small molecule metabolic process	8/216	155/23210	0.000105438	0.003490992	0.002449459
GO:0007411	axon guidance	10/216	245/23210	0.000105725	0.003490992	0.002449459
GO:0003338	metanephros morphogenesis	4/216	27/23210	0.000108225	0.003539153	0.002483251
GO:0097485	neuron projection guidance	10/216	246/23210	0.000109324	0.003541059	0.002484589
GO:0002064	epithelial cell development	10/216	247/23210	0.000113026	0.003626425	0.002544486
GO:0007601	visual perception	8/216	158/23210	0.000120456	0.003828705	0.002686415
GO:0046883	regulation of hormone secretion	11/216	302/23210	0.000131803	0.004111686	0.002884969
GO:1904705	regulation of vascular smooth muscle cell proliferation	5/216	53/23210	0.000132986	0.004111686	0.002884969
GO:1990874	vascular smooth muscle cell proliferation	5/216	53/23210	0.000132986	0.004111686	0.002884969
GO:0002792	negative regulation of peptide secretion	8/216	162/23210	0.00014319	0.004306286	0.003021511
GO:0032635	interleukin-6 production	8/216	162/23210	0.00014319	0.004306286	0.003021511
GO:0046677	response to antibiotic	11/216	305/23210	0.000143693	0.004306286	0.003021511
GO:0060117	auditory receptor cell development	4/216	29/23210	0.000144345	0.004306286	0.003021511
GO:0070838	divalent metal ion transport	14/216	472/23210	0.000146477	0.004331905	0.003039487
GO:0045055	regulated exocytosis	10/216	256/23210	0.000151388	0.004398386	0.003086133
GO:0045765	regulation of angiogenesis	11/216	307/23210	0.000152117	0.004398386	0.003086133
GO:0042490	mechanoreceptor differentiation	6/216	86/23210	0.00015333	0.004398386	0.003086133
GO:0032680	regulation of tumor necrosis factor production	8/216	164/23210	0.000155818	0.004398386	0.003086133
GO:0072511	divalent inorganic cation transport	14/216	475/23210	0.000156399	0.004398386	0.003086133
GO:0046651	lymphocyte proliferation	11/216	308/23210	0.000156485	0.004398386	0.003086133
GO:0033004	negative regulation of mast cell activation	3/216	12/23210	0.000164364	0.00443308	0.003110476
GO:0043312	neutrophil degranulation	3/216	12/23210	0.000164364	0.00443308	0.003110476
GO:0071838	cell proliferation in bone marrow	3/216	12/23210	0.000164364	0.00443308	0.003110476
GO:0071863	regulation of cell proliferation in bone marrow	3/216	12/23210	0.000164364	0.00443308	0.003110476
GO:1903961	positive regulation of anion transmembrane transport	3/216	12/23210	0.000164364	0.00443308	0.003110476
GO:0032943	mononuclear cell proliferation	11/216	310/23210	0.00016554	0.00443308	0.003110476
GO:1903555	regulation of tumor necrosis factor superfamily cytokine production	8/216	166/23210	0.00016935	0.00449967	0.003157199
GO:0032640	tumor necrosis factor production	8/216	167/23210	0.000176469	0.004652501	0.003264433
GO:0008015	blood circulation	14/216	484/23210	0.000189734	0.004963723	0.003482802
GO:0071706	tumor necrosis factor superfamily cytokine production	8/216	170/23210	0.000199322	0.005174753	0.003630872
GO:0001505	regulation of neurotransmitter levels	12/216	372/23210	0.000203821	0.005251486	0.003684712
GO:0050807	regulation of synapse organization	10/216	266/23210	0.000206354	0.005276773	0.003702454
GO:0018108	peptidyl-tyrosine phosphorylation	11/216	319/23210	0.000212003	0.005380773	0.003775426
GO:0050708	regulation of protein secretion	14/216	490/23210	0.00021522	0.00542195	0.003804318
GO:0060986	endocrine hormone secretion	5/216	59/23210	0.000221752	0.005545431	0.003890959
GO:0018212	peptidyl-tyrosine modification	11/216	322/23210	0.00022976	0.005703761	0.004002051
GO:0003013	circulatory system process	14/216	495/23210	0.000238662	0.005881814	0.004126982
GO:0045807	positive regulation of endocytosis	8/216	175/23210	0.00024278	0.00594025	0.004167984
GO:0030073	insulin secretion	9/216	223/23210	0.000254159	0.006174237	0.004332161
GO:0060732	positive regulation of inositol phosphate biosynthetic process	3/216	14/23210	0.000268232	0.006469907	0.004539618
GO:0090322	regulation of superoxide metabolic process	4/216	34/23210	0.000271772	0.006478175	0.004545419
GO:0051588	regulation of neurotransmitter transport	8/216	178/23210	0.000272384	0.006478175	0.004545419
GO:0050803	regulation of synapse structure or activity	10/216	276/23210	0.000277202	0.006546974	0.004593692
GO:0034767	positive regulation of ion transmembrane transport	8/216	179/23210	0.000282884	0.006635102	0.004655528
GO:0097553	calcium ion transmembrane import into cytosol	7/216	136/23210	0.000290284	0.006727197	0.004720146
GO:0002793	positive regulation of peptide secretion	11/216	331/23210	0.000290767	0.006727197	0.004720146
GO:0090276	regulation of peptide hormone secretion	9/216	228/23210	0.000299267	0.006877066	0.004825302
GO:0048593	camera-type eye morphogenesis	7/216	137/23210	0.000303535	0.006928332	0.004861272
GO:1901617	organic hydroxy compound biosynthetic process	9/216	229/23210	0.000309039	0.007003468	0.004913992
GO:0032760	positive regulation of tumor necrosis factor production	6/216	98/23210	0.000313004	0.007003468	0.004913992
GO:0072080	nephron tubule development	6/216	98/23210	0.000313004	0.007003468	0.004913992
GO:0002695	negative regulation of leukocyte activation	8/216	182/23210	0.000316388	0.007032905	0.004934646
GO:0001822	kidney development	10/216	281/23210	0.000319637	0.007058998	0.004952954
GO:2001235	positive regulation of apoptotic signaling pathway	8/216	183/23210	0.000328249	0.007190907	0.005045508
GO:1903557	positive regulation of tumor necrosis factor superfamily cytokine production	6/216	99/23210	0.000330646	0.007190907	0.005045508
GO:0050808	synapse organization	13/216	451/23210	0.000331953	0.007190907	0.005045508
GO:0030593	neutrophil chemotaxis	6/216	100/23210	0.000349058	0.007410546	0.005199619
GO:0045778	positive regulation of ossification	6/216	100/23210	0.000349058	0.007410546	0.005199619
GO:0003407	neural retina development	5/216	65/23210	0.000349714	0.007410546	0.005199619
GO:0034764	positive regulation of transmembrane transport	9/216	233/23210	0.000350808	0.007410546	0.005199619
GO:0045766	positive regulation of angiogenesis	8/216	185/23210	0.000353062	0.007412122	0.005200724
GO:0031589	cell-substrate adhesion	11/216	339/23210	0.000355957	0.007427052	0.0052112
GO:1901342	regulation of vasculature development	11/216	341/23210	0.000374049	0.007740781	0.005431328
GO:0090278	negative regulation of peptide hormone secretion	5/216	66/23210	0.000375545	0.007740781	0.005431328
GO:0042554	superoxide anion generation	4/216	37/23210	0.000378684	0.007758455	0.005443729
GO:0046427	positive regulation of JAK-STAT cascade	6/216	102/23210	0.000388283	0.007860417	0.005515271
GO:0050886	endocrine process	6/216	102/23210	0.000388283	0.007860417	0.005515271
GO:0072073	kidney epithelium development	7/216	143/23210	0.000393604	0.007920984	0.005557768
GO:0009636	response to toxic substance	11/216	344/23210	0.000402634	0.008011085	0.005620988
GO:0006801	superoxide metabolic process	5/216	67/23210	0.000402792	0.008011085	0.005620988
GO:0010224	response to UV-B	3/216	16/23210	0.000407031	0.008023611	0.005629777
GO:0051289	protein homotetramerization	6/216	103/23210	0.000409145	0.008023611	0.005629777
GO:0002065	columnar/cuboidal epithelial cell differentiation	7/216	144/23210	0.000410499	0.008023611	0.005629777
GO:0014002	astrocyte development	4/216	38/23210	0.00042017	0.008165707	0.005729478
GO:0031099	regeneration	7/216	145/23210	0.00042797	0.008232547	0.005776377
GO:0042136	neurotransmitter biosynthetic process	6/216	104/23210	0.000430871	0.008232547	0.005776377
GO:0061326	renal tubule development	6/216	104/23210	0.000430871	0.008232547	0.005776377
GO:0097530	granulocyte migration	7/216	146/23210	0.000446029	0.008474558	0.005946184
GO:0001667	ameboidal-type cell migration	12/216	406/23210	0.000449015	0.008483888	0.00595273
GO:0050764	regulation of phagocytosis	6/216	105/23210	0.000453488	0.008508529	0.00597002
GO:0021536	diencephalon development	5/216	69/23210	0.000461734	0.008508529	0.00597002
GO:0030888	regulation of B cell proliferation	5/216	69/23210	0.000461734	0.008508529	0.00597002
GO:0045576	mast cell activation	5/216	69/23210	0.000461734	0.008508529	0.00597002
GO:0042133	neurotransmitter metabolic process	7/216	147/23210	0.000464692	0.008508529	0.00597002
GO:0050806	positive regulation of synaptic transmission	11/216	350/23210	0.00046533	0.008508529	0.00597002
GO:1904894	positive regulation of STAT cascade	6/216	106/23210	0.00047702	0.008675635	0.00608727
GO:0010919	regulation of inositol phosphate biosynthetic process	3/216	17/23210	0.000490869	0.00888002	0.006230677
GO:0006836	neurotransmitter transport	10/216	297/23210	0.000493561	0.008881482	0.006231702
GO:0015844	monoamine transport	6/216	109/23210	0.000553361	0.009786986	0.006867051
GO:0072009	nephron epithelium development	6/216	109/23210	0.000553361	0.009786986	0.006867051
GO:2000379	positive regulation of reactive oxygen species metabolic process	6/216	109/23210	0.000553361	0.009786986	0.006867051
GO:0050678	regulation of epithelial cell proliferation	11/216	358/23210	0.000561476	0.009786986	0.006867051
GO:0072001	renal system development	10/216	302/23210	0.000561797	0.009786986	0.006867051
GO:0097755	positive regulation of blood vessel diameter	5/216	72/23210	0.000562035	0.009786986	0.006867051
GO:0030501	positive regulation of bone mineralization	4/216	41/23210	0.000564025	0.009786986	0.006867051
GO:0050709	negative regulation of protein secretion	7/216	152/23210	0.000567571	0.009798523	0.006875146
GO:0032496	response to lipopolysaccharide	11/216	359/23210	0.000574584	0.009819906	0.006890149
GO:0062012	regulation of small molecule metabolic process	11/216	359/23210	0.000574584	0.009819906	0.006890149
GO:0050961	detection of temperature stimulus involved in sensory perception	3/216	18/23210	0.000585012	0.009849633	0.006911007
GO:0050965	detection of temperature stimulus involved in sensory perception of pain	3/216	18/23210	0.000585012	0.009849633	0.006911007
GO:1904706	negative regulation of vascular smooth muscle cell proliferation	3/216	18/23210	0.000585012	0.009849633	0.006911007
GO:0051145	smooth muscle cell differentiation	5/216	73/23210	0.000598849	0.010015056	0.007027076
GO:0060541	respiratory system development	9/216	251/23210	0.000600727	0.010015056	0.007027076
GO:0001709	cell fate determination	4/216	42/23210	0.000618887	0.010217036	0.007168795
GO:0032958	inositol phosphate biosynthetic process	4/216	42/23210	0.000618887	0.010217036	0.007168795
GO:0070372	regulation of ERK1 and ERK2 cascade	10/216	306/23210	0.000621854	0.010217036	0.007168795
GO:0002066	columnar/cuboidal epithelial cell development	5/216	74/23210	0.000637441	0.010346719	0.007259788
GO:0007193	adenylate cyclase-inhibiting G protein-coupled receptor signaling pathway	5/216	74/23210	0.000637441	0.010346719	0.007259788
GO:0042100	B cell proliferation	6/216	112/23210	0.000638874	0.010346719	0.007259788
GO:0006816	calcium ion transport	12/216	423/23210	0.000644612	0.010390164	0.007290271
GO:0050866	negative regulation of cell activation	8/216	203/23210	0.000652797	0.010392193	0.007291695
GO:0007626	locomotory behavior	9/216	254/23210	0.000653905	0.010392193	0.007291695
GO:0032412	regulation of ion transmembrane transporter activity	9/216	254/23210	0.000653905	0.010392193	0.007291695
GO:0050673	epithelial cell proliferation	12/216	425/23210	0.000671728	0.010565187	0.007413076
GO:0051224	negative regulation of protein transport	8/216	204/23210	0.000674109	0.010565187	0.007413076
GO:1904018	positive regulation of vasculature development	8/216	204/23210	0.000674109	0.010565187	0.007413076
GO:0060563	neuroepithelial cell differentiation	5/216	75/23210	0.000677867	0.010575349	0.007420206
GO:0060402	calcium ion transport into cytosol	7/216	157/23210	0.000687794	0.010617748	0.007449956
GO:0060088	auditory receptor cell stereocilium organization	3/216	19/23210	0.000689951	0.010617748	0.007449956
GO:0070723	response to cholesterol	3/216	19/23210	0.000689951	0.010617748	0.007449956
GO:0006809	nitric oxide biosynthetic process	5/216	76/23210	0.000720181	0.011033042	0.007741347
GO:0051209	release of sequestered calcium ion into cytosol	6/216	115/23210	0.000734292	0.011157621	0.007828759
GO:0031349	positive regulation of defense response	11/216	370/23210	0.000736444	0.011157621	0.007828759
GO:0015893	drug transport	8/216	207/23210	0.000741436	0.011157621	0.007828759
GO:0097529	myeloid leukocyte migration	8/216	207/23210	0.000741436	0.011157621	0.007828759
GO:0001818	negative regulation of cytokine production	9/216	259/23210	0.000751053	0.011252564	0.007895375
GO:0050766	positive regulation of phagocytosis	5/216	77/23210	0.000764438	0.011402869	0.008000837
GO:1904950	negative regulation of establishment of protein localization	8/216	209/23210	0.000789253	0.011670647	0.008188723
GO:2000027	regulation of animal organ morphogenesis	8/216	209/23210	0.000789253	0.011670647	0.008188723
GO:0051283	negative regulation of sequestering of calcium ion	6/216	117/23210	0.00080378	0.011741863	0.008238692
GO:0051481	negative regulation of cytosolic calcium ion concentration	3/216	20/23210	0.000806158	0.011741863	0.008238692
GO:0070633	transepithelial transport	3/216	20/23210	0.000806158	0.011741863	0.008238692
GO:0045471	response to ethanol	5/216	78/23210	0.000810695	0.011741863	0.008238692
GO:0022898	regulation of transmembrane transporter activity	9/216	262/23210	0.000814784	0.011741863	0.008238692
GO:0048705	skeletal system morphogenesis	9/216	262/23210	0.000814784	0.011741863	0.008238692
GO:0006887	exocytosis	11/216	375/23210	0.000821655	0.011790926	0.008273118
GO:0051216	cartilage development	8/216	211/23210	0.00083952	0.011996667	0.008417476
GO:0048660	regulation of smooth muscle cell proliferation	7/216	163/23210	0.00085779	0.012107509	0.008495248
GO:0060041	retina development in camera-type eye	7/216	163/23210	0.00085779	0.012107509	0.008495248
GO:0002237	response to molecule of bacterial origin	11/216	377/23210	0.000857956	0.012107509	0.008495248
GO:0003073	regulation of systemic arterial blood pressure	6/216	119/23210	0.000878238	0.012191377	0.008554094
GO:0051282	regulation of sequestering of calcium ion	6/216	119/23210	0.000878238	0.012191377	0.008554094
GO:0051963	regulation of synapse assembly	6/216	119/23210	0.000878238	0.012191377	0.008554094
GO:1990266	neutrophil migration	6/216	119/23210	0.000878238	0.012191377	0.008554094
GO:0021675	nerve development	5/216	80/23210	0.000909431	0.012471675	0.008750766
GO:0046209	nitric oxide metabolic process	5/216	80/23210	0.000909431	0.012471675	0.008750766
GO:0060113	inner ear receptor cell differentiation	5/216	80/23210	0.000909431	0.012471675	0.008750766
GO:0051208	sequestering of calcium ion	6/216	120/23210	0.000917404	0.012530485	0.00879203
GO:0046425	regulation of JAK-STAT cascade	7/216	165/23210	0.00092128	0.012533096	0.008793862
GO:0032930	positive regulation of superoxide anion generation	3/216	21/23210	0.000934091	0.012612806	0.008849791
GO:0001503	ossification	11/216	381/23210	0.000934557	0.012612806	0.008849791
GO:0045637	regulation of myeloid cell differentiation	8/216	215/23210	0.000947768	0.01268507	0.008900495
GO:0001504	neurotransmitter uptake	4/216	47/23210	0.000951101	0.01268507	0.008900495
GO:0045429	positive regulation of nitric oxide biosynthetic process	4/216	47/23210	0.000951101	0.01268507	0.008900495
GO:1903409	reactive oxygen species biosynthetic process	6/216	121/23210	0.000957901	0.012725865	0.008929119
GO:0007218	neuropeptide signaling pathway	5/216	81/23210	0.000962025	0.012730927	0.00893267
GO:0060560	developmental growth involved in morphogenesis	9/216	270/23210	0.00100653	0.013268252	0.009309685
GO:0048659	smooth muscle cell proliferation	7/216	168/23210	0.0010234	0.013371295	0.009381985
GO:2001257	regulation of cation channel activity	7/216	168/23210	0.0010234	0.013371295	0.009381985
GO:0043303	mast cell degranulation	4/216	48/23210	0.001030073	0.013371295	0.009381985
GO:1904407	positive regulation of nitric oxide metabolic process	4/216	48/23210	0.001030073	0.013371295	0.009381985
GO:0071621	granulocyte chemotaxis	6/216	123/23210	0.00104301	0.013487744	0.009463692
GO:0032409	regulation of transporter activity	9/216	272/23210	0.001059777	0.013604171	0.009545383
GO:0010721	negative regulation of cell development	11/216	387/23210	0.001060013	0.013604171	0.009545383
GO:0016048	detection of temperature stimulus	3/216	22/23210	0.001074192	0.013631819	0.009564782
GO:0036314	response to sterol	3/216	22/23210	0.001074192	0.013631819	0.009564782
GO:0060438	trachea development	3/216	22/23210	0.001074192	0.013631819	0.009564782
GO:0008544	epidermis development	10/216	329/23210	0.001079283	0.013645506	0.009574386
GO:0060401	cytosolic calcium ion transport	7/216	170/23210	0.001096282	0.013758135	0.009653412
GO:1904892	regulation of STAT cascade	7/216	170/23210	0.001096282	0.013758135	0.009653412
GO:0006869	lipid transport	10/216	330/23210	0.001104155	0.013771452	0.009662756
GO:0002279	mast cell activation involved in immune response	4/216	49/23210	0.00111354	0.013771452	0.009662756
GO:0002448	mast cell mediated immunity	4/216	49/23210	0.00111354	0.013771452	0.009662756
GO:0070169	positive regulation of biomineral tissue development	4/216	49/23210	0.00111354	0.013771452	0.009662756
GO:0003151	outflow tract morphogenesis	5/216	84/23210	0.001133406	0.013870811	0.009732471
GO:2001057	reactive nitrogen species metabolic process	5/216	84/23210	0.001133406	0.013870811	0.009732471
GO:0007631	feeding behavior	6/216	125/23210	0.001133809	0.013870811	0.009732471
GO:0006898	receptor-mediated endocytosis	8/216	222/23210	0.001163926	0.014188214	0.009955177
GO:0031623	receptor internalization	6/216	126/23210	0.001181421	0.014350041	0.010068724
GO:0032970	regulation of actin filament-based process	11/216	393/23210	0.001199071	0.014390016	0.010096772
GO:0033003	regulation of mast cell activation	4/216	50/23210	0.001201636	0.014390016	0.010096772
GO:0042491	inner ear auditory receptor cell differentiation	4/216	50/23210	0.001201636	0.014390016	0.010096772
GO:1902930	regulation of alcohol biosynthetic process	4/216	50/23210	0.001201636	0.014390016	0.010096772
GO:0031644	regulation of neurological system process	7/216	173/23210	0.001213182	0.01447731	0.010158022
GO:0006837	serotonin transport	3/216	23/23210	0.001226888	0.01448835	0.010165769
GO:0032959	inositol trisphosphate biosynthetic process	3/216	23/23210	0.001226888	0.01448835	0.010165769
GO:1903306	negative regulation of regulated secretory pathway	3/216	23/23210	0.001226888	0.01448835	0.010165769
GO:0032611	interleukin-1 beta production	5/216	86/23210	0.001259577	0.014822906	0.01040051
GO:0050670	regulation of lymphocyte proliferation	8/216	225/23210	0.001267836	0.014868662	0.010432615
GO:0051954	positive regulation of amine transport	4/216	51/23210	0.001294498	0.015129164	0.010615396
GO:0048592	eye morphogenesis	7/216	176/23210	0.001339635	0.015567087	0.010922666
GO:0032944	regulation of mononuclear cell proliferation	8/216	227/23210	0.001341122	0.015567087	0.010922666
GO:0010712	regulation of collagen metabolic process	4/216	52/23210	0.00139226	0.015787321	0.011077193
GO:0030728	ovulation	3/216	24/23210	0.001392589	0.015787321	0.011077193
GO:0032928	regulation of superoxide anion generation	3/216	24/23210	0.001392589	0.015787321	0.011077193
GO:0042044	fluid transport	3/216	24/23210	0.001392589	0.015787321	0.011077193
GO:0043496	regulation of protein homodimerization activity	3/216	24/23210	0.001392589	0.015787321	0.011077193
GO:0051580	regulation of neurotransmitter uptake	3/216	24/23210	0.001392589	0.015787321	0.011077193
GO:0072677	eosinophil migration	3/216	24/23210	0.001392589	0.015787321	0.011077193
GO:0097191	extrinsic apoptotic signaling pathway	8/216	229/23210	0.00141774	0.016019046	0.011239783
GO:0015696	ammonium transport	6/216	131/23210	0.001442862	0.016248924	0.011401077
GO:0051098	regulation of binding	11/216	403/23210	0.001464064	0.016422108	0.011522592
GO:0021872	forebrain generation of neurons	5/216	89/23210	0.001467898	0.016422108	0.011522592
GO:0050906	detection of stimulus involved in sensory perception	6/216	133/23210	0.001558956	0.017298808	0.01213773
GO:0001655	urogenital system development	10/216	346/23210	0.001570241	0.017298808	0.01213773
GO:0050951	sensory perception of temperature stimulus	3/216	25/23210	0.001571694	0.017298808	0.01213773
GO:0060004	reflex	3/216	25/23210	0.001571694	0.017298808	0.01213773
GO:0085029	extracellular matrix assembly	3/216	25/23210	0.001571694	0.017298808	0.01213773
GO:0044060	regulation of endocrine process	4/216	54/23210	0.001603026	0.01748465	0.012268126
GO:0045088	regulation of innate immune response	9/216	289/23210	0.001610934	0.01748465	0.012268126
GO:0002698	negative regulation of immune effector process	6/216	134/23210	0.001619602	0.01748465	0.012268126
GO:0046683	response to organophosphorus	5/216	91/23210	0.001620191	0.01748465	0.012268126
GO:0048864	stem cell development	5/216	91/23210	0.001620191	0.01748465	0.012268126
GO:0007259	JAK-STAT cascade	7/216	182/23210	0.001623327	0.01748465	0.012268126
GO:0033002	muscle cell proliferation	8/216	234/23210	0.001624566	0.01748465	0.012268126
GO:1904062	regulation of cation transmembrane transport	10/216	349/23210	0.001673243	0.017951735	0.012595857
GO:0014033	neural crest cell differentiation	5/216	92/23210	0.001700544	0.018187267	0.012761118
GO:0035315	hair cell differentiation	4/216	55/23210	0.001716298	0.018241035	0.012798844
GO:0046676	negative regulation of insulin secretion	4/216	55/23210	0.001716298	0.018241035	0.012798844
GO:0007611	learning or memory	9/216	292/23210	0.001728567	0.018314191	0.012850174
GO:0009791	post-embryonic development	6/216	136/23210	0.001746259	0.018330331	0.012861499
GO:0035270	endocrine system development	6/216	136/23210	0.001746259	0.018330331	0.012861499
GO:0050905	neuromuscular process	6/216	136/23210	0.001746259	0.018330331	0.012861499
GO:0033674	positive regulation of kinase activity	12/216	476/23210	0.001764241	0.018409057	0.012916737
GO:1900273	positive regulation of long-term synaptic potentiation	3/216	26/23210	0.001764585	0.018409057	0.012916737
GO:0001764	neuron migration	7/216	185/23210	0.001781663	0.018473887	0.012962225
GO:0050796	regulation of insulin secretion	7/216	185/23210	0.001781663	0.018473887	0.012962225
GO:0070663	regulation of leukocyte proliferation	8/216	238/23210	0.001806656	0.018676096	0.013104106
GO:0002704	negative regulation of leukocyte mediated immunity	4/216	56/23210	0.001835009	0.018875269	0.013243856
GO:1903305	regulation of regulated secretory pathway	7/216	186/23210	0.001837023	0.018875269	0.013243856
GO:0090257	regulation of muscle system process	8/216	239/23210	0.001854605	0.018998527	0.01333034
GO:0030534	adult behavior	7/216	187/23210	0.001893709	0.019282944	0.013529901
GO:0097696	STAT cascade	7/216	187/23210	0.001893709	0.019282944	0.013529901
GO:0046888	negative regulation of hormone secretion	5/216	95/23210	0.001959163	0.019780274	0.013878853
GO:0002052	positive regulation of neuroblast proliferation	3/216	27/23210	0.00197163	0.019780274	0.013878853
GO:0003085	negative regulation of systemic arterial blood pressure	3/216	27/23210	0.00197163	0.019780274	0.013878853
GO:0032957	inositol trisphosphate metabolic process	3/216	27/23210	0.00197163	0.019780274	0.013878853
GO:0060536	cartilage morphogenesis	3/216	27/23210	0.00197163	0.019780274	0.013878853
GO:0002697	regulation of immune effector process	11/216	420/23210	0.002023833	0.020244285	0.014204427
GO:0050795	regulation of behavior	5/216	96/23210	0.002051428	0.020460136	0.01435588
GO:0046165	alcohol biosynthetic process	6/216	141/23210	0.002095785	0.020841418	0.014623406
GO:0017157	regulation of exocytosis	8/216	244/23210	0.002109635	0.020917986	0.01467713
GO:0048167	regulation of synaptic plasticity	10/216	361/23210	0.002141476	0.021171974	0.014855342
GO:0060291	long-term synaptic potentiation	8/216	245/23210	0.002163801	0.021250765	0.014910625
GO:0050714	positive regulation of protein secretion	9/216	302/23210	0.002171289	0.021250765	0.014910625
GO:0050680	negative regulation of epithelial cell proliferation	6/216	142/23210	0.002171602	0.021250765	0.014910625
GO:0045187	regulation of circadian sleep/wake cycle	sleep	3/216	28/23210	0.002193184	0.021250765	3
GO:0060384	innervation	3/216	28/23210	0.002193184	0.021250765	0.014910625
GO:1902932	positive regulation of alcohol biosynthetic process	3/216	28/23210	0.002193184	0.021250765	0.014910625
GO:2000310	regulation of NMDA receptor activity	3/216	28/23210	0.002193184	0.021250765	0.014910625
GO:0001755	neural crest cell migration	4/216	59/23210	0.002225096	0.02143782	0.015041873
GO:0060119	inner ear receptor cell development	4/216	59/23210	0.002225096	0.02143782	0.015041873
GO:0019932	second-messenger-mediated signaling	11/216	427/23210	0.00229997	0.022096607	0.015504111
GO:0032147	activation of protein kinase activity	8/216	248/23210	0.002332888	0.022349725	0.015681711
GO:0060993	kidney morphogenesis	5/216	99/23210	0.002347268	0.02242432	0.015734052
GO:0071156	regulation of cell cycle arrest	4/216	60/23210	0.002366881	0.022548357	0.015821082
GO:0002092	positive regulation of receptor internalization	3/216	29/23210	0.002429588	0.023016797	0.016149764
GO:0050802	circadian sleep/wake cycle	sleep	3/216	29/23210	0.002429588	0.023016797	3
GO:0042698	ovulation cycle	4/216	61/23210	0.002514763	0.023691711	0.016623318
GO:1903428	positive regulation of reactive oxygen species biosynthetic process	4/216	61/23210	0.002514763	0.023691711	0.016623318
GO:0010876	lipid localization	10/216	370/23210	0.002557716	0.023994267	0.016835607
GO:0110110	positive regulation of animal organ morphogenesis	5/216	101/23210	0.002560988	0.023994267	0.016835607
GO:0043542	endothelial cell migration	7/216	198/23210	0.002610988	0.024395519	0.017117145
GO:0022011	myelination in peripheral nervous system	3/216	30/23210	0.002681171	0.024817063	0.017412922
GO:0032292	peripheral nervous system axon ensheathment	3/216	30/23210	0.002681171	0.024817063	0.017412922
GO:0061082	myeloid leukocyte cytokine production	3/216	30/23210	0.002681171	0.024817063	0.017412922
GO:0001649	osteoblast differentiation	7/216	199/23210	0.002685292	0.024817063	0.017412922
GO:0032103	positive regulation of response to external stimulus	9/216	312/23210	0.002700063	0.024885947	0.017461255
GO:0002224	toll-like receptor signaling pathway	5/216	103/23210	0.002788485	0.025622653	0.017978166
GO:0045860	positive regulation of protein kinase activity	11/216	438/23210	0.002795062	0.025622653	0.017978166
GO:0001657	ureteric bud development	5/216	104/23210	0.002907556	0.026369595	0.018502258
GO:0032612	interleukin-1 production	5/216	104/23210	0.002907556	0.026369595	0.018502258
GO:0072163	mesonephric epithelium development	5/216	104/23210	0.002907556	0.026369595	0.018502258
GO:0072164	mesonephric tubule development	5/216	104/23210	0.002907556	0.026369595	0.018502258
GO:0042749	regulation of circadian sleep/wake cycle	3/216	31/23210	0.002948247	0.026596789	0.018661669
GO:0045920	negative regulation of exocytosis	3/216	31/23210	0.002948247	0.026596789	0.018661669
GO:0060042	retina morphogenesis in camera-type eye	4/216	64/23210	0.002996266	0.026958465	0.018915439
GO:0002699	positive regulation of immune effector process	8/216	259/23210	0.003043364	0.027283612	0.019143579
GO:0051250	negative regulation of lymphocyte activation	6/216	152/23210	0.003048448	0.027283612	0.019143579
GO:0007188	adenylate cyclase-modulating G protein-coupled receptor signaling pathway	7/216	204/23210	0.003081489	0.027506939	0.019300277
GO:0045446	endothelial cell differentiation	5/216	106/23210	0.003156657	0.027928819	0.01959629
GO:0048661	positive regulation of smooth muscle cell proliferation	5/216	106/23210	0.003156657	0.027928819	0.01959629
GO:0043647	inositol phosphate metabolic process	4/216	65/23210	0.00316981	0.027928819	0.01959629
GO:0150076	neuroinflammatory response	4/216	65/23210	0.00316981	0.027928819	0.01959629
GO:1903793	positive regulation of anion transport	4/216	65/23210	0.00316981	0.027928819	0.01959629
GO:0002446	neutrophil mediated immunity	3/216	32/23210	0.003231119	0.028249449	0.019821261
GO:0022410	circadian sleep/wake cycle process	3/216	32/23210	0.003231119	0.028249449	0.019821261
GO:0097242	amyloid-beta clearance	3/216	32/23210	0.003231119	0.028249449	0.019821261
GO:0001823	mesonephros development	5/216	107/23210	0.003286813	0.028516454	0.020008604
GO:0014074	response to purine-containing compound	5/216	107/23210	0.003286813	0.028516454	0.020008604
GO:0048145	regulation of fibroblast proliferation	5/216	107/23210	0.003286813	0.028516454	0.020008604
GO:0007623	circadian rhythm	7/216	208/23210	0.003429449	0.02967826	0.020823787
GO:0014044	Schwann cell development	3/216	33/23210	0.003530076	0.030394401	0.021326268
GO:0045879	negative regulation of smoothened signaling pathway	3/216	33/23210	0.003530076	0.030394401	0.021326268
GO:0032963	collagen metabolic process	5/216	109/23210	0.003558645	0.030486021	0.021390553
GO:0048144	fibroblast proliferation	5/216	109/23210	0.003558645	0.030486021	0.021390553
GO:0050890	cognition	9/216	326/23210	0.003606404	0.030726938	0.021559594
GO:0019935	cyclic-nucleotide-mediated signaling	7/216	210/23210	0.003614281	0.030726938	0.021559594
GO:0050777	negative regulation of immune response	6/216	158/23210	0.003687883	0.030726938	0.021559594
GO:0014062	regulation of serotonin secretion	2/216	10/23210	0.00369322	0.030726938	0.021559594
GO:0021940	positive regulation of cerebellar granule cell precursor proliferation	2/216	10/23210	0.00369322	0.030726938	0.021559594
GO:0046884	follicle-stimulating hormone secretion	2/216	10/23210	0.00369322	0.030726938	0.021559594
GO:0048703	embryonic viscerocranium morphogenesis	2/216	10/23210	0.00369322	0.030726938	0.021559594
GO:0060907	positive regulation of macrophage cytokine production	2/216	10/23210	0.00369322	0.030726938	0.021559594
GO:0070391	response to lipoteichoic acid	2/216	10/23210	0.00369322	0.030726938	0.021559594
GO:0071223	cellular response to lipoteichoic acid	2/216	10/23210	0.00369322	0.030726938	0.021559594
GO:0099509	regulation of presynaptic cytosolic calcium ion concentration	2/216	10/23210	0.00369322	0.030726938	0.021559594
GO:0019882	antigen processing and presentation	5/216	110/23210	0.003700446	0.030726938	0.021559594
GO:0032387	negative regulation of intracellular transport	4/216	68/23210	0.003731322	0.030726938	0.021559594
GO:0045428	regulation of nitric oxide biosynthetic process	4/216	68/23210	0.003731322	0.030726938	0.021559594
GO:0045669	positive regulation of osteoblast differentiation	4/216	68/23210	0.003731322	0.030726938	0.021559594
GO:0048002	antigen processing and presentation of peptide antigen	4/216	68/23210	0.003731322	0.030726938	0.021559594
GO:0042552	myelination	6/216	159/23210	0.00380344	0.031245164	0.021923207
GO:0050869	negative regulation of B cell activation	3/216	34/23210	0.003845396	0.031490116	0.022095078
GO:0003012	muscle system process	10/216	392/23210	0.003851775	0.031490116	0.022095078
GO:0007405	neuroblast proliferation	4/216	69/23210	0.003932527	0.031996472	0.022450363
GO:0050885	neuromuscular process controlling balance	4/216	69/23210	0.003932527	0.031996472	0.022450363
GO:0006939	smooth muscle contraction	5/216	112/23210	0.003996132	0.032359157	0.022704842
GO:0008630	intrinsic apoptotic signaling pathway in response to DNA damage	5/216	112/23210	0.003996132	0.032359157	0.022704842
GO:2001236	regulation of extrinsic apoptotic signaling pathway	6/216	161/23210	0.004042585	0.032657555	0.022914213
GO:0051924	regulation of calcium ion transport	8/216	272/23210	0.004088782	0.032810962	0.023021852
GO:0060485	mesenchyme development	8/216	272/23210	0.004088782	0.032810962	0.023021852
GO:0051090	regulation of DNA-binding transcription factor activity	10/216	396/23210	0.004134759	0.032810962	0.023021852
GO:0002090	regulation of receptor internalization	4/216	70/23210	0.004140951	0.032810962	0.023021852
GO:0046173	polyol biosynthetic process	4/216	70/23210	0.004140951	0.032810962	0.023021852
GO:0007272	ensheathment of neurons	6/216	162/23210	0.004166247	0.032810962	0.023021852
GO:0008366	axon ensheathment	6/216	162/23210	0.004166247	0.032810962	0.023021852
GO:0021846	cell proliferation in forebrain	3/216	35/23210	0.004177344	0.032810962	0.023021852
GO:0042745	circadian sleep/wake cycle	3/216	35/23210	0.004177344	0.032810962	0.023021852
GO:0043304	regulation of mast cell degranulation	3/216	35/23210	0.004177344	0.032810962	0.023021852
GO:0048147	negative regulation of fibroblast proliferation	3/216	35/23210	0.004177344	0.032810962	0.023021852
GO:1903959	regulation of anion transmembrane transport	3/216	35/23210	0.004177344	0.032810962	0.023021852
GO:0048762	mesenchymal cell differentiation	7/216	216/23210	0.00421448	0.033026374	0.023172996
GO:0009266	response to temperature stimulus	6/216	163/23210	0.004292685	0.033175688	0.023277762
GO:1904064	positive regulation of cation transmembrane transport	6/216	163/23210	0.004292685	0.033175688	0.023277762
GO:0032414	positive regulation of ion transmembrane transporter activity	5/216	114/23210	0.004308343	0.033175688	0.023277762
GO:0006909	phagocytosis	9/216	336/23210	0.004388662	0.033175688	0.023277762
GO:0030902	hindbrain development	6/216	164/23210	0.004421935	0.033175688	0.023277762
GO:0046887	positive regulation of hormone secretion	6/216	164/23210	0.004421935	0.033175688	0.023277762
GO:0042445	hormone metabolic process	7/216	218/23210	0.004430424	0.033175688	0.023277762
GO:2001023	regulation of response to drug	5/216	115/23210	0.0044708	0.033175688	0.023277762
GO:0050768	negative regulation of neurogenesis	9/216	337/23210	0.00447364	0.033175688	0.023277762
GO:0002579	positive regulation of antigen processing and presentation	2/216	11/23210	0.004486353	0.033175688	0.023277762
GO:0006570	tyrosine metabolic process	2/216	11/23210	0.004486353	0.033175688	0.023277762
GO:0006977	DNA damage response	signal transduction by p53 class mediator resulting in cell cycle arrest	2/216	11/23210	0.004486353	0.033175688	2
GO:0014010	Schwann cell proliferation	2/216	11/23210	0.004486353	0.033175688	0.023277762
GO:0015809	arginine transport	2/216	11/23210	0.004486353	0.033175688	0.023277762
GO:0035881	amacrine cell differentiation	2/216	11/23210	0.004486353	0.033175688	0.023277762
GO:0043619	regulation of transcription from RNA polymerase II promoter in response to oxidative stress	2/216	11/23210	0.004486353	0.033175688	0.023277762
GO:0051967	negative regulation of synaptic transmission	glutamatergic	2/216	11/23210	0.004486353	0.033175688	2
GO:0060013	righting reflex	2/216	11/23210	0.004486353	0.033175688	0.023277762
GO:0071415	cellular response to purine-containing compound	2/216	11/23210	0.004486353	0.033175688	0.023277762
GO:0071864	positive regulation of cell proliferation in bone marrow	2/216	11/23210	0.004486353	0.033175688	0.023277762
GO:0097421	liver regeneration	2/216	11/23210	0.004486353	0.033175688	0.023277762
GO:1903365	regulation of fear response	2/216	11/23210	0.004486353	0.033175688	0.023277762
GO:2000822	regulation of behavioral fear response	2/216	11/23210	0.004486353	0.033175688	0.023277762
GO:0048638	regulation of developmental growth	10/216	401/23210	0.004511346	0.033175688	0.023277762
GO:0001963	synaptic transmission	dopaminergic	3/216	36/23210	0.004526174	0.033175688	3
GO:0033006	regulation of mast cell activation involved in immune response	3/216	36/23210	0.004526174	0.033175688	0.023277762
GO:0042311	vasodilation	3/216	36/23210	0.004526174	0.033175688	0.023277762
GO:0045745	positive regulation of G protein-coupled receptor signaling pathway	3/216	36/23210	0.004526174	0.033175688	0.023277762
GO:0045987	positive regulation of smooth muscle contraction	3/216	36/23210	0.004526174	0.033175688	0.023277762
GO:0071320	cellular response to cAMP	3/216	36/23210	0.004526174	0.033175688	0.023277762
GO:0030324	lung development	7/216	219/23210	0.004541483	0.033216311	0.023306265
GO:0043627	response to estrogen	4/216	72/23210	0.004579929	0.03342562	0.023453127
GO:0022037	metencephalon development	5/216	116/23210	0.004637573	0.033701681	0.023646826
GO:0030282	bone mineralization	5/216	116/23210	0.004637573	0.033701681	0.023646826
GO:0050900	leukocyte migration	9/216	340/23210	0.004736295	0.03434571	0.024098709
GO:0042113	B cell activation	10/216	405/23210	0.004831672	0.0349628	0.024531691
GO:0010631	epithelial cell migration	8/216	280/23210	0.004857802	0.035077249	0.024611994
GO:0030323	respiratory tube development	7/216	222/23210	0.0048873	0.035175755	0.024681111
GO:0048665	neuron fate specification	3/216	37/23210	0.004892129	0.035175755	0.024681111
GO:0002683	negative regulation of immune system process	11/216	473/23210	0.004967741	0.035644068	0.025009703
GO:0060349	bone morphogenesis	5/216	118/23210	0.004984316	0.035687699	0.025040318
GO:0008543	fibroblast growth factor receptor signaling pathway	4/216	74/23210	0.005049189	0.035850298	0.025154405
GO:0010507	negative regulation of autophagy	4/216	74/23210	0.005049189	0.035850298	0.025154405
GO:0021766	hippocampus development	4/216	74/23210	0.005049189	0.035850298	0.025154405
GO:0032651	regulation of interleukin-1 beta production	4/216	74/23210	0.005049189	0.035850298	0.025154405
GO:0090132	epithelium migration	8/216	282/23210	0.005066334	0.035897088	0.025187236
GO:0032956	regulation of actin cytoskeleton organization	9/216	344/23210	0.005105006	0.036095898	0.025326731
GO:0003158	endothelium development	5/216	119/23210	0.005164407	0.036440139	0.025568268
GO:2001025	positive regulation of response to drug	3/216	38/23210	0.00527544	0.036763438	0.025795111
GO:0090130	tissue migration	8/216	284/23210	0.005281657	0.036763438	0.025795111
GO:0008625	extrinsic apoptotic signaling pathway via death domain receptors	4/216	75/23210	0.005295461	0.036763438	0.025795111
GO:0032418	lysosome localization	4/216	75/23210	0.005295461	0.036763438	0.025795111
GO:0045785	positive regulation of cell adhesion	10/216	411/23210	0.005345431	0.036763438	0.025795111
GO:0090277	positive regulation of peptide hormone secretion	5/216	120/23210	0.005349059	0.036763438	0.025795111
GO:1901216	positive regulation of neuron death	5/216	120/23210	0.005349059	0.036763438	0.025795111
GO:0030432	peristalsis	2/216	12/23210	0.00535075	0.036763438	0.025795111
GO:0060439	trachea morphogenesis	2/216	12/23210	0.00535075	0.036763438	0.025795111
GO:0072044	collecting duct development	2/216	12/23210	0.00535075	0.036763438	0.025795111
GO:0072431	signal transduction involved in mitotic G1 DNA damage checkpoint	2/216	12/23210	0.00535075	0.036763438	0.025795111
GO:0097049	motor neuron apoptotic process	2/216	12/23210	0.00535075	0.036763438	0.025795111
GO:1902400	intracellular signal transduction involved in G1 DNA damage checkpoint	2/216	12/23210	0.00535075	0.036763438	0.025795111
GO:0032411	positive regulation of transporter activity	5/216	121/23210	0.005538333	0.037899136	0.026591975
GO:0046717	acid secretion	5/216	121/23210	0.005538333	0.037899136	0.026591975
GO:0021879	forebrain neuron differentiation	4/216	76/23210	0.005549643	0.037900274	0.026592773
GO:2000241	regulation of reproductive process	6/216	172/23210	0.005561641	0.037906097	0.026596859
GO:1903037	regulation of leukocyte cell-cell adhesion	8/216	287/23210	0.005617683	0.038077293	0.026716979
GO:2001233	regulation of apoptotic signaling pathway	10/216	414/23210	0.005617879	0.038077293	0.026716979
GO:0051606	detection of stimulus	7/216	228/23210	0.005638035	0.038077293	0.026716979
GO:0010092	specification of animal organ identity	3/216	39/23210	0.005676327	0.038077293	0.026716979
GO:0021983	pituitary gland development	3/216	39/23210	0.005676327	0.038077293	0.026716979
GO:0030431	sleep	3/216	39/23210	0.005676327	0.038077293	0.026716979
GO:1902692	regulation of neuroblast proliferation	3/216	39/23210	0.005676327	0.038077293	0.026716979
GO:2001024	negative regulation of response to drug	3/216	39/23210	0.005676327	0.038077293	0.026716979
GO:0015711	organic anion transport	10/216	415/23210	0.00571107	0.03815802	0.026773621
GO:0015837	amine transport	5/216	122/23210	0.005732289	0.03815802	0.026773621
GO:0042752	regulation of circadian rhythm	5/216	122/23210	0.005732289	0.03815802	0.026773621
GO:0072593	reactive oxygen species metabolic process	8/216	288/23210	0.00573324	0.03815802	0.026773621
GO:0051965	positive regulation of synapse assembly	4/216	77/23210	0.005811846	0.038455425	0.026982296
GO:0051966	regulation of synaptic transmission	glutamatergic	4/216	77/23210	0.005811846	0.038455425	4
GO:0072332	intrinsic apoptotic signaling pathway by p53 class mediator	4/216	77/23210	0.005811846	0.038455425	0.026982296
GO:0006936	muscle contraction	8/216	289/23210	0.005850601	0.038636685	0.027109477
GO:0009416	response to light stimulus	8/216	290/23210	0.005969783	0.039347352	0.027608117
GO:0060348	bone development	7/216	231/23210	0.00604429	0.039710901	0.027863202
GO:0002260	lymphocyte homeostasis	4/216	78/23210	0.006082179	0.039710901	0.027863202
GO:0034644	cellular response to UV	4/216	78/23210	0.006082179	0.039710901	0.027863202
GO:0014037	Schwann cell differentiation	3/216	40/23210	0.006094999	0.039710901	0.027863202
GO:0038179	neurotrophin signaling pathway	3/216	40/23210	0.006094999	0.039710901	0.027863202
GO:0048520	positive regulation of behavior	3/216	40/23210	0.006094999	0.039710901	0.027863202
GO:0006857	oligopeptide transport	2/216	13/23210	0.006285031	0.040173204	0.028187578
GO:0010359	regulation of anion channel activity	2/216	13/23210	0.006285031	0.040173204	0.028187578
GO:0015802	basic amino acid transport	2/216	13/23210	0.006285031	0.040173204	0.028187578
GO:0021936	regulation of cerebellar granule cell precursor proliferation	2/216	13/23210	0.006285031	0.040173204	0.028187578
GO:0031223	auditory behavior	2/216	13/23210	0.006285031	0.040173204	0.028187578
GO:0032276	regulation of gonadotropin secretion	2/216	13/23210	0.006285031	0.040173204	0.028187578
GO:0071397	cellular response to cholesterol	2/216	13/23210	0.006285031	0.040173204	0.028187578
GO:0072160	nephron tubule epithelial cell differentiation	2/216	13/23210	0.006285031	0.040173204	0.028187578
GO:0090073	positive regulation of protein homodimerization activity	2/216	13/23210	0.006285031	0.040173204	0.028187578
GO:1903587	regulation of blood vessel endothelial cell proliferation involved in sprouting angiogenesis	2/216	13/23210	0.006285031	0.040173204	0.028187578
GO:0010959	regulation of metal ion transport	10/216	421/23210	0.006295889	0.040173204	0.028187578
GO:0007187	G protein-coupled receptor signaling pathway	coupled to cyclic nucleotide second messenger	7/216	233/23210	0.006327022	0.04022094	7
GO:0030278	regulation of ossification	7/216	233/23210	0.006327022	0.04022094	0.028221071
GO:0003208	cardiac ventricle morphogenesis	4/216	79/23210	0.006360748	0.040284736	0.028265834
GO:0043525	positive regulation of neuron apoptotic process	4/216	79/23210	0.006360748	0.040284736	0.028265834
GO:0060122	inner ear receptor cell stereocilium organization	3/216	41/23210	0.006531655	0.041290255	0.028971357
GO:0009582	detection of abiotic stimulus	5/216	126/23210	0.006556131	0.041368094	0.029025974
GO:0030500	regulation of bone mineralization	4/216	80/23210	0.006647659	0.041867943	0.029376693
GO:0009581	detection of external stimulus	5/216	127/23210	0.006774393	0.042508691	0.029826275
GO:0010811	positive regulation of cell-substrate adhesion	5/216	127/23210	0.006774393	0.042508691	0.029826275
GO:0007416	synapse assembly	6/216	180/23210	0.006902695	0.043168556	0.03028927
GO:0009611	response to wounding	11/216	495/23210	0.006907721	0.043168556	0.03028927
GO:0051961	negative regulation of nervous system development	9/216	361/23210	0.006926848	0.043168556	0.03028927
GO:0043279	response to alkaloid	4/216	81/23210	0.006943017	0.043168556	0.03028927
GO:2000243	positive regulation of reproductive process	4/216	81/23210	0.006943017	0.043168556	0.03028927
GO:0010518	positive regulation of phospholipase activity	3/216	42/23210	0.006986483	0.043280561	0.030367858
GO:0042220	response to cocaine	3/216	42/23210	0.006986483	0.043280561	0.030367858
GO:0098656	anion transmembrane transport	6/216	181/23210	0.007085425	0.043813693	0.030741931
GO:0001936	regulation of endothelial cell proliferation	5/216	129/23210	0.007226088	0.044578977	0.031278894
GO:0032604	granulocyte macrophage colony-stimulating factor production	2/216	14/23210	0.00728783	0.044578977	0.031278894
GO:0032645	regulation of granulocyte macrophage colony-stimulating factor production	2/216	14/23210	0.00728783	0.044578977	0.031278894
GO:0035815	positive regulation of renal sodium excretion	2/216	14/23210	0.00728783	0.044578977	0.031278894
GO:0042976	activation of Janus kinase activity	2/216	14/23210	0.00728783	0.044578977	0.031278894
GO:0097154	GABAergic neuron differentiation	2/216	14/23210	0.00728783	0.044578977	0.031278894
GO:0046942	carboxylic acid transport	8/216	301/23210	0.007406162	0.04499303	0.031569414
GO:0008277	regulation of G protein-coupled receptor signaling pathway	5/216	130/23210	0.007459638	0.04499303	0.031569414
GO:0032924	activin receptor signaling pathway	3/216	43/23210	0.007459662	0.04499303	0.031569414
GO:0040018	positive regulation of multicellular organism growth	3/216	43/23210	0.007459662	0.04499303	0.031569414
GO:0042771	intrinsic apoptotic signaling pathway in response to DNA damage by p53 class mediator	3/216	43/23210	0.007459662	0.04499303	0.031569414
GO:0043277	apoptotic cell clearance	3/216	43/23210	0.007459662	0.04499303	0.031569414
GO:1901031	regulation of response to reactive oxygen species	3/216	43/23210	0.007459662	0.04499303	0.031569414
GO:0051262	protein tetramerization	6/216	183/23210	0.007461355	0.04499303	0.031569414
GO:0015849	organic acid transport	8/216	302/23210	0.007548607	0.045438608	0.031882055
GO:0032945	negative regulation of mononuclear cell proliferation	4/216	84/23210	0.007880782	0.04718757	0.033109216
GO:0045913	positive regulation of carbohydrate metabolic process	4/216	84/23210	0.007880782	0.04718757	0.033109216
GO:0050672	negative regulation of lymphocyte proliferation	4/216	84/23210	0.007880782	0.04718757	0.033109216
GO:0050918	positive chemotaxis	3/216	44/23210	0.00795136	0.047443115	0.033288519
GO:0050919	negative chemotaxis	3/216	44/23210	0.00795136	0.047443115	0.033288519
GO:0006109	regulation of carbohydrate metabolic process	6/216	186/23210	0.008051969	0.047959275	0.033650683
GO:0014032	neural crest cell development	4/216	85/23210	0.008210931	0.048735388	0.034195244
GO:0014910	regulation of smooth muscle cell migration	4/216	85/23210	0.008210931	0.048735388	0.034195244
GO:0003128	heart field specification	2/216	15/23210	0.008357805	0.048756254	0.034209885
GO:0006704	glucocorticoid biosynthetic process	2/216	15/23210	0.008357805	0.048756254	0.034209885
GO:0010935	regulation of macrophage cytokine production	2/216	15/23210	0.008357805	0.048756254	0.034209885
GO:0042953	lipoprotein transport	2/216	15/23210	0.008357805	0.048756254	0.034209885
GO:0044872	lipoprotein localization	2/216	15/23210	0.008357805	0.048756254	0.034209885
GO:0071404	cellular response to low-density lipoprotein particle stimulus	2/216	15/23210	0.008357805	0.048756254	0.034209885
GO:0072283	metanephric renal vesicle morphogenesis	2/216	15/23210	0.008357805	0.048756254	0.034209885
GO:0072413	signal transduction involved in mitotic cell cycle checkpoint	2/216	15/23210	0.008357805	0.048756254	0.034209885
GO:1902402	signal transduction involved in mitotic DNA damage checkpoint	2/216	15/23210	0.008357805	0.048756254	0.034209885
GO:1902403	signal transduction involved in mitotic DNA integrity checkpoint	2/216	15/23210	0.008357805	0.048756254	0.034209885
GO:0045927	positive regulation of growth	8/216	308/23210	0.008447092	0.049026175	0.034399276
GO:0002888	positive regulation of myeloid leukocyte mediated immunity	3/216	45/23210	0.008461736	0.049026175	0.034399276
GO:0030890	positive regulation of B cell proliferation	3/216	45/23210	0.008461736	0.049026175	0.034399276
GO:0090184	positive regulation of kidney development	3/216	45/23210	0.008461736	0.049026175	0.034399276
GO:0061333	renal tubule morphogenesis	4/216	86/23210	0.008550022	0.049453442	0.034699068
